# Supplementary material for: (E)-N-[2-(3,5-Di-tert-butyl-2-hydroxy­benzyl­ideneamino)cyclo­hexyl]-4-methyl­benzene­sulfonamide
Source: Acta Crystallogr Sect E Struct Rep Online. 2009 Jan 8;65(Pt 2):o255. doi: 10.1107/S1600536808043870 (PMC2968280; doi:10.1107/S1600536808043870)
Supplement: Supplementary file 1 [file e-65-0o255-sup1.cif]

##############################################################################
###                                                                        ###
###        Electronic paper (Acta Crystallographica Section E)             ###
###                                                                        ###
##############################################################################
#                                                                            #
# This CIF contains the data in a paper accepted for publication in Acta     #
# Crystallographica Section E. It conforms to the requirements of Notes      #
# for Authors for Section E, and has been peer reviewed under the auspices   #
# of the IUCr Commission on Journals.                                        #
#                                                                            #
# Full details of the Crystallographic Information File format               #
# are given in the paper "The Crystallographic Information File (CIF):       #
# a New Standard Archive File for Crystallography" by S. R. Hall, F. H.      #
# Allen and I. D. Brown [Acta Cryst. (1991), A47, 655-685].                  #
#                                                                            #
# The current version of the core CIF dictionary is obtainable from          #
# ftp://ftp.iucr.org/pub/cif_core.dic. The current version number is 2.4.    #
#                                                                            #
# Software is freely available for graphical display of the structure(s) in  #
# this CIF.  For information consult the CIF home page http://www.iucr.org/  #
# cif/home.html                                                              #
#                                                                            #
# This file may be used for bona fide research purposes within the           #
# scientific community so long as proper attribution is given to the journal # 
# article from which it was obtained.                                        #
#                                                                            #
##############################################################################
                                             
data_I
_audit_creation_method     SHELXL-97
_chemical_name_systematic
;
(<i>E</i>)-<i>N</i>-[2-(3,5-Di-<i>tert</i>-butyl-2-
hydroxybenzylideneamino)cyclohexyl]-4-methylbenzenesulfonamide
;
_chemical_name_common     ?
_chemical_formula_moiety     'C28 H40 N2 O3 S'
_chemical_formula_sum     'C28 H40 N2 O3 S'
_chemical_formula_iupac     'C28 H40 N2 O3 S'
_chemical_formula_weight     484.68
_chemical_melting_point     ?
_symmetry_cell_setting     monoclinic
_symmetry_space_group_name_H-M     'P 21'
_symmetry_space_group_name_Hall     'P 2yb'
loop_
    _symmetry_equiv_pos_as_xyz
    'x, y, z'
    '-x, y+1/2, -z'
_cell_length_a     10.3873(10)
_cell_length_b     25.773(2)
_cell_length_c     10.4127(10)
_cell_angle_alpha     90.00
_cell_angle_beta     97.269(2)
_cell_angle_gamma     90.00
_cell_volume     2765.2(4)
_cell_formula_units_Z     4
_cell_measurement_reflns_used     973
_cell_measurement_theta_min     2.536
_cell_measurement_theta_max     24.848
_cell_measurement_temperature     298(2)
_exptl_crystal_description     block
_exptl_crystal_colour     yellow
_exptl_crystal_size_max     0.35
_exptl_crystal_size_mid     0.30
_exptl_crystal_size_min     0.21
_exptl_crystal_density_diffrn     1.164
_exptl_crystal_density_meas     ?
_exptl_crystal_density_method     'not measured'
_exptl_crystal_F_000     1048
_exptl_absorpt_coefficient_mu     0.147
_exptl_absorpt_correction_type     multi-scan
_exptl_absorpt_process_details     '(MULscanABS in SADABS; Sheldrick, 2002)'
_exptl_absorpt_correction_T_min     0.9504
_exptl_absorpt_correction_T_max     0.9698
_exptl_special_details
;
;
_diffrn_ambient_temperature     298(2)
_diffrn_radiation_type     MoK\a
_diffrn_radiation_wavelength     0.71073
_diffrn_radiation_source     'fine-focus sealed tube'
_diffrn_radiation_monochromator     graphite
_diffrn_measurement_device_type     'Bruker SMART 1K CCD'
_diffrn_measurement_method     '\f and \w'
_diffrn_detector_area_resol_mean     ?
_diffrn_reflns_number     15079
_diffrn_reflns_av_R_equivalents     0.0344
_diffrn_reflns_av_sigmaI/netI     0.0461
_diffrn_reflns_theta_min     1.97
_diffrn_reflns_theta_max     26.00
_diffrn_reflns_theta_full     25.00
_diffrn_measured_fraction_theta_max     0.996
_diffrn_measured_fraction_theta_full     0.999
_diffrn_reflns_limit_h_min     -12
_diffrn_reflns_limit_h_max     9
_diffrn_reflns_limit_k_min     -31
_diffrn_reflns_limit_k_max     23
_diffrn_reflns_limit_l_min     -12
_diffrn_reflns_limit_l_max     12
_diffrn_standards_number     ?
_diffrn_standards_interval_count     ?
_diffrn_standards_interval_time     ?
_diffrn_standards_decay_%     ?
_refine_special_details
;
Refinement of <i>F</i>^2^ against ALL reflections. The weighted <i>R</i>-factor
<i>wR</i> and goodness of fit <i>S</i> are based on <i>F</i>^2^, conventional
<i>R</i>-factors <i>R</i> are based on <i>F</i>, with <i>F</i> set to zero for
negative <i>F</i>^2^. The threshold expression of <i>F</i>^2^ >
\s(<i>F</i>^2^) is used only for calculating <i>R</i>-factors(gt) <i>etc</i>.
and is not relevant to the choice of reflections for refinement.
<i>R</i>-factors based on <i>F</i>^2^ are statistically about twice as large
as those based on <i>F</i>, and <i>R</i>- factors based on ALL data will be
even larger.
;
_reflns_number_total     9696
_reflns_number_gt     7043
_reflns_threshold_expression     I>2\s(I)
_refine_ls_structure_factor_coef     Fsqd
_refine_ls_matrix_type     full
_refine_ls_R_factor_all     0.0680
_refine_ls_R_factor_gt     0.0454
_refine_ls_wR_factor_gt     0.1061
_refine_ls_wR_factor_ref     0.1188
_refine_ls_goodness_of_fit_ref     0.970
_refine_ls_restrained_S_all     0.970
_refine_ls_number_reflns     9696
_refine_ls_number_parameters     689
_refine_ls_number_restraints     1
_refine_ls_hydrogen_treatment     constr
_refine_ls_weighting_scheme     calc
_refine_ls_weighting_details
                 'calc w=1/[\s^2^(Fo^2^)+(0.0663P)^2^] where P=(Fo^2^+2Fc^2^)/3'
_atom_sites_solution_hydrogens     geom
_atom_sites_solution_primary     direct
_atom_sites_solution_secondary     difmap
_refine_ls_shift/su_max     0.046
_refine_ls_shift/su_mean     0.003
_refine_diff_density_max     0.256
_refine_diff_density_min     -0.253
_refine_ls_extinction_method     'SHELXTL (Sheldrick, 2008)'
_refine_ls_extinction_coef     0.0038(6)
_refine_ls_extinction_expression
                                  'Fc^*^=kFc[1+0.001xFc^2^\l^3^/sin(2\q)]^-1/4^'
_refine_ls_abs_structure_details     'Flack (1983), 4173 Friedel pairs'
_refine_ls_abs_structure_Flack     -0.04(6)
loop_
    _atom_type_symbol
    _atom_type_description
    _atom_type_scat_dispersion_real
    _atom_type_scat_dispersion_imag
    _atom_type_scat_source
    'C' 'C' 0.0033 0.0016
                         'International Tables Vol C Tables 4.2.6.8 and 6.1.1.4'
    'H' 'H' 0.0000 0.0000
                         'International Tables Vol C Tables 4.2.6.8 and 6.1.1.4'
    'N' 'N' 0.0061 0.0033
                         'International Tables Vol C Tables 4.2.6.8 and 6.1.1.4'
    'O' 'O' 0.0106 0.0060
                         'International Tables Vol C Tables 4.2.6.8 and 6.1.1.4'
    'S' 'S' 0.1246 0.1234
                         'International Tables Vol C Tables 4.2.6.8 and 6.1.1.4'
_computing_data_collection     'SMART (Bruker, 2001)'
_computing_cell_refinement     'SAINT (Bruker, 2001)'
_computing_data_reduction     'SAINT (Bruker, 2001)'
_computing_structure_solution     'SHELXTL (Sheldrick, 2008)'
_computing_structure_refinement     'SHELXTL (Sheldrick, 2008)'
_computing_molecular_graphics     'SHELXTL (Sheldrick, 2008)'
_computing_publication_material
             'SHELXTL (Sheldrick, 2008), PLATON (Spek, 2003) and local programs'
loop_
    _atom_site_type_symbol
    _atom_site_label
    _atom_site_fract_x
    _atom_site_fract_y
    _atom_site_fract_z
    _atom_site_U_iso_or_equiv
    _atom_site_adp_type
    _atom_site_calc_flag
    _atom_site_refinement_flags
    _atom_site_occupancy
    _atom_site_disorder_assembly
    _atom_site_disorder_group
    S S1 0.14819(7) 0.14435(3) -0.18423(8) 0.0499(2) Uani d . 1 . .
    S S2 0.58237(7) 0.15336(3) 0.83633(8) 0.0513(2) Uani d . 1 . .
    O O1 0.29301(19) 0.30301(9) 0.1795(2) 0.0526(6) Uani d . 1 . .
    H H1 0.2569 0.2997 0.1052 0.079 Uiso calc R 1 . .
    O O2 0.2506(2) 0.10829(8) -0.2013(2) 0.0631(6) Uani d . 1 . .
    O O3 0.0211(2) 0.13451(8) -0.2487(2) 0.0621(6) Uani d . 1 . .
    O O4 0.42726(19) -0.00727(9) 0.4676(2) 0.0532(6) Uani d . 1 . .
    H H4A 0.4638 -0.0044 0.5418 0.080 Uiso calc R 1 . .
    O O5 0.4811(2) 0.18955(8) 0.8563(2) 0.0625(6) Uani d . 1 . .
    O O6 0.7097(2) 0.16206(10) 0.9016(2) 0.0661(7) Uani d . 1 . .
    N N1 0.2698(2) 0.29414(10) -0.0732(2) 0.0432(6) Uani d . 1 A .
    N N2 0.1968(2) 0.20004(9) -0.2292(2) 0.0460(6) Uani d . 1 . .
    H H2B 0.2716 0.2031 -0.2554 0.055 Uiso calc R 1 . .
    N N3 0.4524(2) 0.00504(9) 0.7192(2) 0.0432(6) Uani d . 1 B .
    N N4 0.5323(2) 0.09751(10) 0.8777(3) 0.0478(6) Uani d . 1 . .
    H H4B 0.4566 0.0949 0.9023 0.057 Uiso calc R 1 . .
    C C1 0.4230(3) 0.30549(11) 0.1781(3) 0.0395(7) Uani d . 1 . .
    C C6 0.5057(3) 0.31103(11) 0.2961(3) 0.0410(7) Uani d . 1 . .
    C C11 0.4510(3) 0.31494(12) 0.4264(3) 0.0461(8) Uani d . 1 . .
    C C14 0.3715(4) 0.26723(13) 0.4496(3) 0.0611(9) Uani d . 1 . .
    H H14A 0.3409 0.2699 0.5325 0.092 Uiso calc R 1 . .
    H H14B 0.4246 0.2368 0.4478 0.092 Uiso calc R 1 . .
    H H14C 0.2988 0.2648 0.3831 0.092 Uiso calc R 1 . .
    C C12 0.3668(4) 0.36364(15) 0.4286(4) 0.0722(11) Uani d . 1 . .
    H H12A 0.3283 0.3645 0.5077 0.108 Uiso calc R 1 . .
    H H12B 0.2996 0.3630 0.3563 0.108 Uiso calc R 1 . .
    H H12C 0.4196 0.3939 0.4233 0.108 Uiso calc R 1 . .
    C C13 0.5605(4) 0.31917(16) 0.5397(3) 0.0707(11) Uani d . 1 . .
    H H13A 0.5238 0.3217 0.6196 0.106 Uiso calc R 1 . .
    H H13B 0.6115 0.3496 0.5289 0.106 Uiso calc R 1 . .
    H H13C 0.6147 0.2889 0.5416 0.106 Uiso calc R 1 . .
    C C5 0.6368(3) 0.31371(12) 0.2871(3) 0.0463(7) Uani d . 1 . .
    H H5B 0.6922 0.3180 0.3638 0.056 Uiso calc R 1 . .
    C C4 0.6939(3) 0.31053(13) 0.1725(3) 0.0475(7) Uani d . 1 A .
    C C7 0.8414(3) 0.31449(16) 0.1737(4) 0.0644(10) Uani d . 1 . .
    C C8 0.8870(9) 0.3671(5) 0.2409(16) 0.113(4) Uani d P 0.62(2) A 1
    H H8A 0.8671 0.3671 0.3285 0.169 Uiso calc PR 0.62(2) A 1
    H H8B 0.8429 0.3954 0.1943 0.169 Uiso calc PR 0.62(2) A 1
    H H8C 0.9790 0.3709 0.2410 0.169 Uiso calc PR 0.62(2) A 1
    C C9 0.8846(12) 0.3123(8) 0.0409(11) 0.117(7) Uani d P 0.62(2) A 1
    H H9A 0.8514 0.2813 -0.0026 0.176 Uiso calc PR 0.62(2) A 1
    H H9B 0.9777 0.3121 0.0489 0.176 Uiso calc PR 0.62(2) A 1
    H H9C 0.8521 0.3421 -0.0082 0.176 Uiso calc PR 0.62(2) A 1
    C C10 0.9056(11) 0.2708(5) 0.2644(12) 0.081(3) Uani d P 0.62(2) A 1
    H H10A 0.8815 0.2375 0.2277 0.121 Uiso calc PR 0.62(2) A 1
    H H10B 0.8763 0.2737 0.3480 0.121 Uiso calc PR 0.62(2) A 1
    H H10C 0.9983 0.2745 0.2733 0.121 Uiso calc PR 0.62(2) A 1
    C C9' 0.8752(17) 0.3694(8) 0.128(5) 0.161(17) Uani d P 0.38(2) A 2
    H H9'A 0.8678 0.3939 0.1962 0.242 Uiso calc PR 0.38(2) A 2
    H H9'B 0.8162 0.3788 0.0531 0.242 Uiso calc PR 0.38(2) A 2
    H H9'C 0.9624 0.3696 0.1068 0.242 Uiso calc PR 0.38(2) A 2
    C C11' 0.8800(17) 0.2763(16) 0.065(4) 0.155(14) Uani d P 0.38(2) A 2
    H H11A 0.9317 0.2484 0.1055 0.232 Uiso calc PR 0.38(2) A 2
    H H11B 0.9289 0.2949 0.0081 0.232 Uiso calc PR 0.38(2) A 2
    H H11C 0.8028 0.2624 0.0172 0.232 Uiso calc PR 0.38(2) A 2
    C C10' 0.927(2) 0.302(2) 0.293(4) 0.21(2) Uani d P 0.38(2) A 2
    H H10D 0.9071 0.2683 0.3230 0.310 Uiso calc PR 0.38(2) A 2
    H H10E 0.9146 0.3274 0.3588 0.310 Uiso calc PR 0.38(2) A 2
    H H10F 1.0160 0.3032 0.2767 0.310 Uiso calc PR 0.38(2) A 2
    C C3 0.6092(3) 0.30536(13) 0.0596(3) 0.0474(7) Uani d . 1 . .
    H H3C 0.6423 0.3039 -0.0192 0.057 Uiso calc R 1 A .
    C C2 0.4751(3) 0.30228(11) 0.0611(3) 0.0405(7) Uani d . 1 A .
    C C15 0.3927(3) 0.29867(12) -0.0627(3) 0.0436(7) Uani d . 1 . .
    H H15A 0.4321 0.2997 -0.1381 0.052 Uiso calc R 1 A .
    C C16 0.1941(3) 0.29483(12) -0.2025(3) 0.0424(7) Uani d . 1 . .
    H H16A 0.2538 0.2968 -0.2681 0.051 Uiso calc R 1 A .
    C C17 0.1084(3) 0.34361(13) -0.2118(3) 0.0585(9) Uani d . 1 A .
    H H17A 0.0605 0.3446 -0.1377 0.070 Uiso calc R 1 . .
    H H17B 0.1638 0.3740 -0.2076 0.070 Uiso calc R 1 . .
    C C18 0.0129(4) 0.34630(15) -0.3347(4) 0.0665(10) Uani d . 1 . .
    H H18A 0.0598 0.3506 -0.4088 0.080 Uiso calc R 1 A .
    H H18B -0.0437 0.3761 -0.3307 0.080 Uiso calc R 1 . .
    C C19 -0.0682(3) 0.29699(15) -0.3505(3) 0.0596(10) Uani d . 1 A .
    H H19A -0.1200 0.2940 -0.2797 0.072 Uiso calc R 1 . .
    H H19B -0.1266 0.2985 -0.4308 0.072 Uiso calc R 1 . .
    C C20 0.0193(3) 0.25048(13) -0.3517(3) 0.0521(8) Uani d . 1 . .
    H H20A 0.0697 0.2534 -0.4237 0.063 Uiso calc R 1 A .
    H H20B -0.0333 0.2193 -0.3644 0.063 Uiso calc R 1 . .
    C C21 0.1116(3) 0.24572(12) -0.2249(3) 0.0418(7) Uani d . 1 A .
    H H21A 0.0600 0.2416 -0.1530 0.050 Uiso calc R 1 . .
    C C22 0.1358(3) 0.14887(13) -0.0177(3) 0.0453(7) Uani d . 1 . .
    C C23 0.0238(3) 0.13469(14) 0.0282(4) 0.0661(10) Uani d . 1 . .
    H H23A -0.0481 0.1246 -0.0287 0.079 Uiso calc R 1 . .
    C C24 0.0178(4) 0.13548(16) 0.1614(4) 0.0728(11) Uani d . 1 . .
    H H24A -0.0578 0.1247 0.1925 0.087 Uiso calc R 1 . .
    C C25 0.1218(3) 0.15193(14) 0.2483(3) 0.0601(9) Uani d . 1 . .
    C C28 0.1151(4) 0.15085(19) 0.3919(4) 0.0866(13) Uani d . 1 . .
    H H28A 0.1129 0.1155 0.4206 0.130 Uiso calc R 1 . .
    H H28B 0.0382 0.1685 0.4103 0.130 Uiso calc R 1 . .
    H H28C 0.1901 0.1679 0.4363 0.130 Uiso calc R 1 . .
    C C26 0.2312(3) 0.16790(13) 0.1981(4) 0.0584(9) Uani d . 1 . .
    H H26A 0.3014 0.1802 0.2542 0.070 Uiso calc R 1 . .
    C C27 0.2404(3) 0.16632(13) 0.0671(3) 0.0547(9) Uani d . 1 . .
    H H27A 0.3163 0.1769 0.0359 0.066 Uiso calc R 1 . .
    C C29 0.2970(3) -0.00411(11) 0.4683(3) 0.0388(6) Uani d . 1 . .
    C C34 0.2129(3) -0.00827(11) 0.3516(3) 0.0399(7) Uani d . 1 . .
    C C39 0.2657(3) -0.01707(13) 0.2213(3) 0.0474(8) Uani d . 1 . .
    C C42 0.3567(4) 0.02754(16) 0.1953(4) 0.0709(11) Uani d . 1 . .
    H H42A 0.4243 0.0307 0.2667 0.106 Uiso calc R 1 . .
    H H42B 0.3083 0.0593 0.1853 0.106 Uiso calc R 1 . .
    H H42C 0.3944 0.0205 0.1175 0.106 Uiso calc R 1 . .
    C C40 0.3388(4) -0.06865(15) 0.2242(4) 0.0707(11) Uani d . 1 . .
    H H40A 0.4112 -0.0677 0.2914 0.106 Uiso calc R 1 . .
    H H40B 0.3697 -0.0742 0.1422 0.106 Uiso calc R 1 . .
    H H40C 0.2815 -0.0964 0.2408 0.106 Uiso calc R 1 . .
    C C41 0.1576(4) -0.01910(18) 0.1074(3) 0.0726(11) Uani d . 1 . .
    H H41A 0.1117 0.0133 0.1011 0.109 Uiso calc R 1 . .
    H H41B 0.0985 -0.0467 0.1207 0.109 Uiso calc R 1 . .
    H H41C 0.1945 -0.0252 0.0288 0.109 Uiso calc R 1 . .
    C C33 0.0807(3) -0.00399(11) 0.3594(3) 0.0415(7) Uani d . 1 . .
    H H33A 0.0243 -0.0061 0.2827 0.050 Uiso calc R 1 . .
    C C32 0.0265(3) 0.00322(12) 0.4744(3) 0.0437(7) Uani d . 1 B .
    C C35 -0.1219(3) 0.00781(13) 0.4743(3) 0.0495(8) Uani d . 1 . .
    C C36 -0.1717(6) 0.0548(3) 0.3839(10) 0.079(3) Uani d P 0.621(13) B 1
    H H36A -0.1421 0.0507 0.3008 0.119 Uiso calc PR 0.621(13) B 1
    H H36B -0.1384 0.0867 0.4225 0.119 Uiso calc PR 0.621(13) B 1
    H H36C -0.2648 0.0556 0.3735 0.119 Uiso calc PR 0.621(13) B 1
    C C37 -0.1884(10) -0.0400(3) 0.4122(12) 0.083(4) Uani d P 0.621(13) B 1
    H H37A -0.1703 -0.0428 0.3243 0.125 Uiso calc PR 0.621(13) B 1
    H H37B -0.2804 -0.0371 0.4133 0.125 Uiso calc PR 0.621(13) B 1
    H H37C -0.1567 -0.0703 0.4596 0.125 Uiso calc PR 0.621(13) B 1
    C C38 -0.1624(7) 0.0177(5) 0.6022(7) 0.102(5) Uani d P 0.621(13) B 1
    H H38A -0.1133 0.0461 0.6428 0.154 Uiso calc PR 0.621(13) B 1
    H H38B -0.1474 -0.0128 0.6550 0.154 Uiso calc PR 0.621(13) B 1
    H H38C -0.2531 0.0261 0.5924 0.154 Uiso calc PR 0.621(13) B 1
    C C36' -0.1500(12) 0.0580(6) 0.529(3) 0.132(11) Uani d P 0.379(13) B 2
    H H36D -0.0879 0.0831 0.5077 0.199 Uiso calc PR 0.379(13) B 2
    H H36E -0.1450 0.0550 0.6215 0.199 Uiso calc PR 0.379(13) B 2
    H H36F -0.2357 0.0689 0.4942 0.199 Uiso calc PR 0.379(13) B 2
    C C37' -0.1975(16) -0.0086(14) 0.358(2) 0.166(16) Uani d P 0.379(13) B 2
    H H37D -0.1914 0.0167 0.2912 0.249 Uiso calc PR 0.379(13) B 2
    H H37E -0.2865 -0.0123 0.3723 0.249 Uiso calc PR 0.379(13) B 2
    H H37F -0.1656 -0.0414 0.3313 0.249 Uiso calc PR 0.379(13) B 2
    C C38' -0.1498(12) -0.0362(8) 0.5812(18) 0.116(7) Uani d P 0.379(13) B 2
    H H38D -0.0952 -0.0658 0.5732 0.174 Uiso calc PR 0.379(13) B 2
    H H38E -0.2392 -0.0466 0.5662 0.174 Uiso calc PR 0.379(13) B 2
    H H38F -0.1313 -0.0220 0.6667 0.174 Uiso calc PR 0.379(13) B 2
    C C31 0.1115(3) 0.00599(12) 0.5857(3) 0.0447(7) Uani d . 1 . .
    H H31A 0.0788 0.0106 0.6640 0.054 Uiso calc R 1 B .
    C C30 0.2460(3) 0.00212(11) 0.5860(3) 0.0395(7) Uani d . 1 B .
    C C43 0.3298(3) 0.00341(12) 0.7095(3) 0.0417(7) Uani d . 1 . .
    H H43A 0.2910 0.0030 0.7852 0.050 Uiso calc R 1 B .
    C C44 0.5268(3) 0.00251(12) 0.8483(3) 0.0460(7) Uani d . 1 . .
    H H44A 0.4660 0.0012 0.9129 0.055 Uiso calc R 1 B .
    C C45 0.6056(4) -0.04741(14) 0.8565(3) 0.0651(10) Uani d . 1 B .
    H H45A 0.5466 -0.0767 0.8484 0.078 Uiso calc R 1 . .
    H H45B 0.6561 -0.0487 0.7843 0.078 Uiso calc R 1 . .
    C C46 0.6968(4) -0.05254(17) 0.9822(4) 0.0845(13) Uani d . 1 . .
    H H46A 0.7492 -0.0836 0.9795 0.101 Uiso calc R 1 B .
    H H46B 0.6468 -0.0556 1.0544 0.101 Uiso calc R 1 . .
    C C47 0.7842(4) -0.00538(18) 1.0010(4) 0.0784(12) Uani d . 1 B .
    H H47A 0.8384 -0.0037 0.9318 0.094 Uiso calc R 1 . .
    H H47B 0.8405 -0.0083 1.0825 0.094 Uiso calc R 1 . .
    C C48 0.7029(3) 0.04415(14) 1.0013(3) 0.0602(9) Uani d . 1 . .
    H H48A 0.6514 0.0429 1.0726 0.072 Uiso calc R 1 B .
    H H48B 0.7602 0.0740 1.0140 0.072 Uiso calc R 1 . .
    C C49 0.6135(3) 0.05031(12) 0.8744(3) 0.0441(7) Uani d . 1 B .
    H H49A 0.6670 0.0539 0.8038 0.053 Uiso calc R 1 . .
    C C50 0.5933(3) 0.15180(12) 0.6684(3) 0.0465(7) Uani d . 1 . .
    C C51 0.4966(3) 0.12880(13) 0.5829(3) 0.0562(9) Uani d . 1 . .
    H H51A 0.4270 0.1124 0.6142 0.067 Uiso calc R 1 . .
    C C52 0.5036(3) 0.13026(12) 0.4533(3) 0.0572(9) Uani d . 1 . .
    H H52A 0.4391 0.1142 0.3971 0.069 Uiso calc R 1 . .
    C C53 0.6054(3) 0.15531(13) 0.4025(3) 0.0571(9) Uani d . 1 . .
    C C56 0.6095(4) 0.15820(17) 0.2584(4) 0.0808(12) Uani d . 1 . .
    H H56A 0.5600 0.1301 0.2166 0.121 Uiso calc R 1 . .
    H H56B 0.6979 0.1557 0.2410 0.121 Uiso calc R 1 . .
    H H56C 0.5733 0.1906 0.2260 0.121 Uiso calc R 1 . .
    C C54 0.7014(4) 0.17739(15) 0.4897(4) 0.0667(10) Uani d . 1 . .
    H H54A 0.7706 0.1941 0.4587 0.080 Uiso calc R 1 . .
    C C55 0.6973(3) 0.17529(14) 0.6205(4) 0.0619(9) Uani d . 1 . .
    H H55B 0.7643 0.1896 0.6772 0.074 Uiso calc R 1 . .
loop_
    _atom_site_aniso_label
    _atom_site_aniso_U_11
    _atom_site_aniso_U_22
    _atom_site_aniso_U_33
    _atom_site_aniso_U_12
    _atom_site_aniso_U_13
    _atom_site_aniso_U_23
    S1 0.0363(4) 0.0466(5) 0.0653(5) -0.0005(4) 0.0010(3) -0.0134(4)
    S2 0.0368(4) 0.0521(5) 0.0641(5) -0.0009(4) 0.0024(4) -0.0160(4)
    O1 0.0394(12) 0.0753(16) 0.0429(13) 0.0017(11) 0.0049(10) -0.0054(11)
    O2 0.0485(13) 0.0521(14) 0.0887(18) 0.0055(11) 0.0090(13) -0.0206(12)
    O3 0.0440(12) 0.0625(16) 0.0764(16) -0.0099(11) -0.0051(11) -0.0178(12)
    O4 0.0415(12) 0.0774(17) 0.0407(12) 0.0045(11) 0.0058(10) -0.0053(11)
    O5 0.0462(13) 0.0517(14) 0.0903(18) 0.0060(10) 0.0108(12) -0.0237(12)
    O6 0.0416(13) 0.0784(18) 0.0746(17) -0.0114(12) -0.0065(12) -0.0147(13)
    N1 0.0471(15) 0.0451(15) 0.0368(14) -0.0050(12) 0.0031(12) -0.0030(11)
    N2 0.0363(14) 0.0494(15) 0.0532(16) -0.0010(11) 0.0095(12) -0.0073(12)
    N3 0.0499(15) 0.0450(15) 0.0332(13) 0.0024(12) -0.0011(11) -0.0015(11)
    N4 0.0357(14) 0.0532(16) 0.0558(17) 0.0023(12) 0.0112(12) -0.0057(12)
    C1 0.0435(17) 0.0359(16) 0.0394(17) 0.0038(13) 0.0065(13) -0.0016(13)
    C6 0.0452(17) 0.0394(16) 0.0384(17) 0.0022(13) 0.0055(14) -0.0043(13)
    C11 0.058(2) 0.0478(18) 0.0331(17) 0.0068(15) 0.0099(15) -0.0057(14)
    C14 0.079(2) 0.056(2) 0.052(2) 0.0010(18) 0.0240(19) 0.0016(16)
    C12 0.096(3) 0.063(2) 0.061(2) 0.026(2) 0.022(2) -0.0090(17)
    C13 0.080(3) 0.092(3) 0.039(2) 0.002(2) 0.0022(19) -0.0076(18)
    C5 0.0507(19) 0.0474(18) 0.0388(17) 0.0019(14) -0.0019(14) -0.0020(13)
    C4 0.0438(17) 0.0572(19) 0.0418(18) -0.0043(14) 0.0066(14) 0.0051(14)
    C7 0.0435(19) 0.096(3) 0.052(2) -0.0048(19) -0.0003(16) 0.012(2)
    C8 0.062(5) 0.120(8) 0.153(11) -0.037(5) 0.003(6) 0.022(8)
    C9 0.068(6) 0.22(2) 0.065(6) -0.019(9) 0.025(4) 0.020(8)
    C10 0.038(5) 0.122(8) 0.085(6) 0.016(5) 0.017(4) 0.031(6)
    C9' 0.075(11) 0.108(14) 0.30(5) -0.029(9) 0.031(17) 0.07(2)
    C11' 0.030(7) 0.22(3) 0.22(3) -0.024(12) 0.043(12) -0.11(2)
    C10' 0.063(11) 0.33(5) 0.22(3) -0.03(2) 0.012(15) 0.18(4)
    C3 0.0489(18) 0.061(2) 0.0339(16) -0.0021(15) 0.0126(14) 0.0005(14)
    C2 0.0453(17) 0.0381(16) 0.0380(17) -0.0025(13) 0.0042(13) -0.0006(13)
    C15 0.0537(19) 0.0456(18) 0.0317(17) -0.0005(15) 0.0067(14) -0.0061(13)
    C16 0.0458(18) 0.0502(18) 0.0312(17) -0.0010(14) 0.0050(14) -0.0022(13)
    C17 0.072(2) 0.050(2) 0.051(2) 0.0014(17) -0.0022(18) -0.0002(16)
    C18 0.070(2) 0.066(2) 0.061(2) 0.0103(19) -0.0034(19) 0.0070(18)
    C19 0.048(2) 0.074(2) 0.054(2) 0.0076(18) -0.0077(17) 0.0013(18)
    C20 0.0451(17) 0.063(2) 0.0460(18) -0.0020(16) -0.0036(15) -0.0072(15)
    C21 0.0334(15) 0.0510(18) 0.0409(17) 0.0027(13) 0.0040(13) -0.0086(13)
    C22 0.0360(15) 0.0349(16) 0.065(2) -0.0026(14) 0.0046(14) -0.0021(15)
    C23 0.0415(18) 0.076(3) 0.081(3) -0.0112(17) 0.0072(18) -0.013(2)
    C24 0.052(2) 0.083(3) 0.087(3) -0.0130(19) 0.026(2) -0.007(2)
    C25 0.069(2) 0.0467(19) 0.066(2) -0.0021(19) 0.0150(18) 0.0020(17)
    C28 0.101(3) 0.086(3) 0.076(3) -0.016(3) 0.024(2) -0.007(2)
    C26 0.058(2) 0.052(2) 0.063(2) -0.0067(16) 0.0020(18) 0.0050(16)
    C27 0.0438(18) 0.055(2) 0.065(2) -0.0095(15) 0.0066(17) 0.0055(16)
    C29 0.0415(16) 0.0391(16) 0.0360(16) 0.0002(13) 0.0059(13) -0.0005(12)
    C34 0.0482(17) 0.0420(17) 0.0300(15) 0.0048(13) 0.0065(13) 0.0004(12)
    C39 0.0511(18) 0.056(2) 0.0359(17) 0.0052(16) 0.0091(14) -0.0007(14)
    C42 0.083(3) 0.080(3) 0.054(2) -0.006(2) 0.025(2) 0.0034(19)
    C40 0.088(3) 0.072(3) 0.053(2) 0.023(2) 0.014(2) -0.0115(17)
    C41 0.078(2) 0.105(3) 0.0347(19) 0.015(2) 0.0072(18) -0.0123(19)
    C33 0.0435(16) 0.0413(17) 0.0391(17) -0.0018(13) 0.0030(13) 0.0016(13)
    C32 0.0462(17) 0.0445(17) 0.0418(18) -0.0028(14) 0.0112(15) -0.0055(14)
    C35 0.0392(16) 0.054(2) 0.057(2) -0.0060(15) 0.0119(15) -0.0111(16)
    C36 0.055(4) 0.067(5) 0.118(7) 0.011(3) 0.018(4) 0.007(4)
    C37 0.048(5) 0.068(5) 0.136(11) -0.017(4) 0.019(6) -0.011(4)
    C38 0.048(4) 0.204(16) 0.061(5) 0.005(6) 0.026(3) -0.030(6)
    C36' 0.044(7) 0.093(11) 0.26(3) 0.002(7) 0.035(11) -0.033(14)
    C37' 0.036(7) 0.36(5) 0.098(15) 0.034(18) -0.021(9) -0.09(2)
    C38' 0.054(7) 0.138(16) 0.160(16) -0.027(8) 0.029(8) 0.044(12)
    C31 0.0484(18) 0.0528(19) 0.0343(17) -0.0032(15) 0.0109(14) -0.0045(13)
    C30 0.0429(16) 0.0403(16) 0.0347(15) 0.0025(13) 0.0029(13) -0.0035(12)
    C43 0.0470(18) 0.0421(17) 0.0375(18) 0.0000(14) 0.0106(14) 0.0014(13)
    C44 0.0504(18) 0.0566(19) 0.0301(15) 0.0046(15) 0.0019(13) 0.0008(13)
    C45 0.079(2) 0.061(2) 0.051(2) 0.0168(19) -0.0068(19) 0.0011(16)
    C46 0.096(3) 0.089(3) 0.063(3) 0.034(3) -0.015(2) 0.012(2)
    C47 0.060(2) 0.112(4) 0.059(2) 0.032(2) -0.0091(19) 0.006(2)
    C48 0.0456(18) 0.082(3) 0.050(2) 0.0018(18) -0.0049(16) -0.0044(17)
    C49 0.0389(15) 0.0540(19) 0.0393(17) 0.0085(14) 0.0048(13) -0.0025(14)
    C50 0.0380(15) 0.0366(16) 0.064(2) 0.0059(15) 0.0043(15) -0.0039(15)
    C51 0.0469(18) 0.052(2) 0.066(2) -0.0078(15) -0.0040(17) 0.0070(16)
    C52 0.060(2) 0.051(2) 0.056(2) -0.0075(16) -0.0080(18) 0.0048(16)
    C53 0.063(2) 0.0436(19) 0.066(2) 0.0089(17) 0.0131(18) 0.0031(17)
    C56 0.088(3) 0.079(3) 0.078(3) 0.005(2) 0.020(2) 0.006(2)
    C54 0.054(2) 0.065(2) 0.084(3) -0.0067(18) 0.023(2) -0.003(2)
    C55 0.0429(19) 0.062(2) 0.081(3) -0.0047(16) 0.0079(18) -0.0157(19)
_geom_special_details
;
All e.s.d.'s (except the e.s.d. in the dihedral angle between two l.s. planes)
are estimated using the full covariance matrix. The cell e.s.d.'s are taken
into account individually in the estimation of e.s.d.'s in distances, angles
and torsion angles; correlations between e.s.d.'s in cell parameters are only
used when they are defined by crystal symmetry. An approximate (isotropic)
treatment of cell e.s.d.'s is used for estimating e.s.d.'s involving l.s.
planes.
;
loop_
    _geom_bond_atom_site_label_1
    _geom_bond_atom_site_label_2
    _geom_bond_site_symmetry_2
    _geom_bond_distance
    _geom_bond_publ_flag
    S1 O3 . 1.426(2) ?
    S1 O2 . 1.441(2) ?
    S1 N2 . 1.610(3) ?
    S1 C22 . 1.759(3) ?
    S2 O6 . 1.426(2) ?
    S2 O5 . 1.441(2) ?
    S2 N4 . 1.608(3) ?
    S2 C50 . 1.767(3) ?
    O1 C1 . 1.354(3) ?
    O1 H1 . 0.8200 ?
    O4 C29 . 1.357(3) ?
    O4 H4A . 0.8200 ?
    N1 C15 . 1.274(4) ?
    N1 C16 . 1.471(4) ?
    N2 C21 . 1.477(4) ?
    N2 H2B . 0.8600 ?
    N3 C43 . 1.265(4) ?
    N3 C44 . 1.464(4) ?
    N4 C49 . 1.483(4) ?
    N4 H4B . 0.8600 ?
    C1 C2 . 1.396(4) ?
    C1 C6 . 1.415(4) ?
    C6 C5 . 1.379(4) ?
    C6 C11 . 1.538(4) ?
    C11 C14 . 1.518(4) ?
    C11 C12 . 1.532(4) ?
    C11 C13 . 1.535(4) ?
    C14 H14A . 0.9600 ?
    C14 H14B . 0.9600 ?
    C14 H14C . 0.9600 ?
    C12 H12A . 0.9600 ?
    C12 H12B . 0.9600 ?
    C12 H12C . 0.9600 ?
    C13 H13A . 0.9600 ?
    C13 H13B . 0.9600 ?
    C13 H13C . 0.9600 ?
    C5 C4 . 1.400(4) ?
    C5 H5B . 0.9300 ?
    C4 C3 . 1.382(4) ?
    C4 C7 . 1.535(4) ?
    C7 C10' . 1.47(3) ?
    C7 C9 . 1.508(12) ?
    C7 C9' . 1.548(19) ?
    C7 C10 . 1.563(13) ?
    C7 C8 . 1.570(12) ?
    C7 C11' . 1.59(2) ?
    C8 H8A . 0.9600 ?
    C8 H8B . 0.9600 ?
    C8 H8C . 0.9600 ?
    C9 H9A . 0.9600 ?
    C9 H9B . 0.9600 ?
    C9 H9C . 0.9600 ?
    C10 H10A . 0.9600 ?
    C10 H10B . 0.9600 ?
    C10 H10C . 0.9600 ?
    C9' H9'A . 0.9600 ?
    C9' H9'B . 0.9600 ?
    C9' H9'C . 0.9600 ?
    C11' H11A . 0.9600 ?
    C11' H11B . 0.9600 ?
    C11' H11C . 0.9600 ?
    C10' H10D . 0.9600 ?
    C10' H10E . 0.9600 ?
    C10' H10F . 0.9600 ?
    C3 C2 . 1.397(4) ?
    C3 H3C . 0.9300 ?
    C2 C15 . 1.458(4) ?
    C15 H15A . 0.9300 ?
    C16 C21 . 1.530(4) ?
    C16 C17 . 1.537(4) ?
    C16 H16A . 0.9800 ?
    C17 C18 . 1.518(4) ?
    C17 H17A . 0.9700 ?
    C17 H17B . 0.9700 ?
    C18 C19 . 1.522(5) ?
    C18 H18A . 0.9700 ?
    C18 H18B . 0.9700 ?
    C19 C20 . 1.505(5) ?
    C19 H19A . 0.9700 ?
    C19 H19B . 0.9700 ?
    C20 C21 . 1.536(4) ?
    C20 H20A . 0.9700 ?
    C20 H20B . 0.9700 ?
    C21 H21A . 0.9800 ?
    C22 C23 . 1.363(4) ?
    C22 C27 . 1.385(4) ?
    C23 C24 . 1.396(5) ?
    C23 H23A . 0.9300 ?
    C24 C25 . 1.385(5) ?
    C24 H24A . 0.9300 ?
    C25 C26 . 1.373(5) ?
    C25 C28 . 1.505(5) ?
    C28 H28A . 0.9600 ?
    C28 H28B . 0.9600 ?
    C28 H28C . 0.9600 ?
    C26 C27 . 1.380(5) ?
    C26 H26A . 0.9300 ?
    C27 H27A . 0.9300 ?
    C29 C30 . 1.404(4) ?
    C29 C34 . 1.408(4) ?
    C34 C33 . 1.390(4) ?
    C34 C39 . 1.543(4) ?
    C39 C41 . 1.528(4) ?
    C39 C40 . 1.529(5) ?
    C39 C42 . 1.534(5) ?
    C42 H42A . 0.9600 ?
    C42 H42B . 0.9600 ?
    C42 H42C . 0.9600 ?
    C40 H40A . 0.9600 ?
    C40 H40B . 0.9600 ?
    C40 H40C . 0.9600 ?
    C41 H41A . 0.9600 ?
    C41 H41B . 0.9600 ?
    C41 H41C . 0.9600 ?
    C33 C32 . 1.399(4) ?
    C33 H33A . 0.9300 ?
    C32 C31 . 1.366(4) ?
    C32 C35 . 1.546(4) ?
    C35 C37' . 1.424(17) ?
    C35 C36' . 1.458(15) ?
    C35 C38 . 1.469(7) ?
    C35 C37 . 1.517(10) ?
    C35 C36 . 1.580(8) ?
    C35 C38' . 1.641(14) ?
    C36 H36A . 0.9600 ?
    C36 H36B . 0.9600 ?
    C36 H36C . 0.9600 ?
    C37 H37A . 0.9600 ?
    C37 H37B . 0.9600 ?
    C37 H37C . 0.9600 ?
    C38 H38A . 0.9600 ?
    C38 H38B . 0.9600 ?
    C38 H38C . 0.9600 ?
    C36' H36D . 0.9600 ?
    C36' H36E . 0.9600 ?
    C36' H36F . 0.9600 ?
    C37' H37D . 0.9600 ?
    C37' H37E . 0.9600 ?
    C37' H37F . 0.9600 ?
    C38' H38D . 0.9600 ?
    C38' H38E . 0.9600 ?
    C38' H38F . 0.9600 ?
    C31 C30 . 1.401(4) ?
    C31 H31A . 0.9300 ?
    C30 C43 . 1.460(4) ?
    C43 H43A . 0.9300 ?
    C44 C49 . 1.530(4) ?
    C44 C45 . 1.521(4) ?
    C44 H44A . 0.9800 ?
    C45 C46 . 1.522(5) ?
    C45 H45A . 0.9700 ?
    C45 H45B . 0.9700 ?
    C46 C47 . 1.515(6) ?
    C46 H46A . 0.9700 ?
    C46 H46B . 0.9700 ?
    C47 C48 . 1.531(5) ?
    C47 H47A . 0.9700 ?
    C47 H47B . 0.9700 ?
    C48 C49 . 1.524(4) ?
    C48 H48A . 0.9700 ?
    C48 H48B . 0.9700 ?
    C49 H49A . 0.9800 ?
    C50 C51 . 1.388(4) ?
    C50 C55 . 1.385(5) ?
    C51 C52 . 1.362(5) ?
    C51 H51A . 0.9300 ?
    C52 C53 . 1.398(5) ?
    C52 H52A . 0.9300 ?
    C53 C54 . 1.384(5) ?
    C53 C56 . 1.508(5) ?
    C56 H56A . 0.9600 ?
    C56 H56B . 0.9600 ?
    C56 H56C . 0.9600 ?
    C54 C55 . 1.369(5) ?
    C54 H54A . 0.9300 ?
    C55 H55B . 0.9300 ?
loop_
    _geom_angle_atom_site_label_1
    _geom_angle_atom_site_label_2
    _geom_angle_atom_site_label_3
    _geom_angle_site_symmetry_1
    _geom_angle_site_symmetry_3
    _geom_angle
    _geom_angle_publ_flag
    O3 S1 O2 . . 118.76(13) ?
    O3 S1 N2 . . 109.09(14) ?
    O2 S1 N2 . . 106.00(13) ?
    O3 S1 C22 . . 107.31(14) ?
    O2 S1 C22 . . 108.15(14) ?
    N2 S1 C22 . . 106.99(14) ?
    O6 S2 O5 . . 118.66(14) ?
    O6 S2 N4 . . 108.97(15) ?
    O5 S2 N4 . . 105.89(14) ?
    O6 S2 C50 . . 107.67(14) ?
    O5 S2 C50 . . 107.28(14) ?
    N4 S2 C50 . . 107.95(14) ?
    C1 O1 H1 . . 109.5 ?
    C29 O4 H4A . . 109.5 ?
    C15 N1 C16 . . 119.4(3) ?
    C21 N2 S1 . . 119.41(19) ?
    C21 N2 H2B . . 120.3 ?
    S1 N2 H2B . . 120.3 ?
    C43 N3 C44 . . 118.7(3) ?
    C49 N4 S2 . . 121.58(19) ?
    C49 N4 H4B . . 119.2 ?
    S2 N4 H4B . . 119.2 ?
    O1 C1 C2 . . 120.2(3) ?
    O1 C1 C6 . . 119.5(2) ?
    C2 C1 C6 . . 120.3(3) ?
    C5 C6 C1 . . 116.2(3) ?
    C5 C6 C11 . . 122.3(3) ?
    C1 C6 C11 . . 121.4(3) ?
    C14 C11 C12 . . 109.8(3) ?
    C14 C11 C13 . . 107.5(3) ?
    C12 C11 C13 . . 107.4(3) ?
    C14 C11 C6 . . 110.9(2) ?
    C12 C11 C6 . . 110.0(3) ?
    C13 C11 C6 . . 111.2(3) ?
    C11 C14 H14A . . 109.5 ?
    C11 C14 H14B . . 109.5 ?
    H14A C14 H14B . . 109.5 ?
    C11 C14 H14C . . 109.5 ?
    H14A C14 H14C . . 109.5 ?
    H14B C14 H14C . . 109.5 ?
    C11 C12 H12A . . 109.5 ?
    C11 C12 H12B . . 109.5 ?
    H12A C12 H12B . . 109.5 ?
    C11 C12 H12C . . 109.5 ?
    H12A C12 H12C . . 109.5 ?
    H12B C12 H12C . . 109.5 ?
    C11 C13 H13A . . 109.5 ?
    C11 C13 H13B . . 109.5 ?
    H13A C13 H13B . . 109.5 ?
    C11 C13 H13C . . 109.5 ?
    H13A C13 H13C . . 109.5 ?
    H13B C13 H13C . . 109.5 ?
    C6 C5 C4 . . 125.7(3) ?
    C6 C5 H5B . . 117.1 ?
    C4 C5 H5B . . 117.1 ?
    C3 C4 C5 . . 116.0(3) ?
    C3 C4 C7 . . 122.7(3) ?
    C5 C4 C7 . . 121.3(3) ?
    C10' C7 C9 . . 123.4(15) ?
    C10' C7 C4 . . 119.3(10) ?
    C9 C7 C4 . . 113.7(6) ?
    C10' C7 C9' . . 108.6(14) ?
    C9 C7 C9' . . 69.4(14) ?
    C4 C7 C9' . . 108.8(7) ?
    C9 C7 C10 . . 111.9(8) ?
    C4 C7 C10 . . 107.8(5) ?
    C9' C7 C10 . . 138.5(11) ?
    C10' C7 C8 . . 72(2) ?
    C9 C7 C8 . . 109.5(7) ?
    C4 C7 C8 . . 107.8(5) ?
    C10 C7 C8 . . 105.7(7) ?
    C10' C7 C11' . . 107(2) ?
    C4 C7 C11' . . 107.1(7) ?
    C9' C7 C11' . . 105.2(14) ?
    C10 C7 C11' . . 81.7(18) ?
    C8 C7 C11' . . 139.7(10) ?
    C7 C8 H8A . . 109.5 ?
    C7 C8 H8B . . 109.5 ?
    C7 C8 H8C . . 109.5 ?
    C7 C9 H9A . . 109.5 ?
    C7 C9 H9B . . 109.4 ?
    C7 C9 H9C . . 109.5 ?
    C7 C10 H10A . . 109.5 ?
    C7 C10 H10B . . 109.5 ?
    C7 C10 H10C . . 109.5 ?
    C7 C9' H9'A . . 109.4 ?
    C7 C9' H9'B . . 109.5 ?
    H9'A C9' H9'B . . 109.5 ?
    C7 C9' H9'C . . 109.5 ?
    H9'A C9' H9'C . . 109.5 ?
    H9'B C9' H9'C . . 109.5 ?
    C7 C11' H11A . . 109.5 ?
    C7 C11' H11B . . 109.4 ?
    H11A C11' H11B . . 109.5 ?
    C7 C11' H11C . . 109.4 ?
    H11A C11' H11C . . 109.5 ?
    H11B C11' H11C . . 109.5 ?
    C7 C10' H10D . . 109.4 ?
    C7 C10' H10E . . 109.5 ?
    H10D C10' H10E . . 109.5 ?
    C7 C10' H10F . . 109.5 ?
    H10D C10' H10F . . 109.5 ?
    H10E C10' H10F . . 109.5 ?
    C4 C3 C2 . . 121.6(3) ?
    C4 C3 H3C . . 119.2 ?
    C2 C3 H3C . . 119.2 ?
    C3 C2 C1 . . 120.2(3) ?
    C3 C2 C15 . . 117.9(3) ?
    C1 C2 C15 . . 121.8(3) ?
    N1 C15 C2 . . 123.5(3) ?
    N1 C15 H15A . . 118.3 ?
    C2 C15 H15A . . 118.3 ?
    N1 C16 C21 . . 110.7(2) ?
    N1 C16 C17 . . 107.8(2) ?
    C21 C16 C17 . . 111.0(2) ?
    N1 C16 H16A . . 109.1 ?
    C21 C16 H16A . . 109.1 ?
    C17 C16 H16A . . 109.1 ?
    C18 C17 C16 . . 113.7(3) ?
    C18 C17 H17A . . 108.8 ?
    C16 C17 H17A . . 108.8 ?
    C18 C17 H17B . . 108.8 ?
    C16 C17 H17B . . 108.8 ?
    H17A C17 H17B . . 107.7 ?
    C17 C18 C19 . . 110.3(3) ?
    C17 C18 H18A . . 109.6 ?
    C19 C18 H18A . . 109.6 ?
    C17 C18 H18B . . 109.6 ?
    C19 C18 H18B . . 109.6 ?
    H18A C18 H18B . . 108.1 ?
    C20 C19 C18 . . 109.9(3) ?
    C20 C19 H19A . . 109.7 ?
    C18 C19 H19A . . 109.7 ?
    C20 C19 H19B . . 109.7 ?
    C18 C19 H19B . . 109.7 ?
    H19A C19 H19B . . 108.2 ?
    C19 C20 C21 . . 111.6(3) ?
    C19 C20 H20A . . 109.3 ?
    C21 C20 H20A . . 109.3 ?
    C19 C20 H20B . . 109.3 ?
    C21 C20 H20B . . 109.3 ?
    H20A C20 H20B . . 108.0 ?
    N2 C21 C16 . . 109.8(2) ?
    N2 C21 C20 . . 110.4(2) ?
    C16 C21 C20 . . 110.0(2) ?
    N2 C21 H21A . . 108.9 ?
    C16 C21 H21A . . 108.9 ?
    C20 C21 H21A . . 108.9 ?
    C23 C22 C27 . . 120.0(3) ?
    C23 C22 S1 . . 120.0(2) ?
    C27 C22 S1 . . 120.0(2) ?
    C22 C23 C24 . . 119.4(3) ?
    C22 C23 H23A . . 120.3 ?
    C24 C23 H23A . . 120.3 ?
    C25 C24 C23 . . 121.7(3) ?
    C25 C24 H24A . . 119.2 ?
    C23 C24 H24A . . 119.2 ?
    C26 C25 C24 . . 117.2(3) ?
    C26 C25 C28 . . 121.8(3) ?
    C24 C25 C28 . . 120.9(3) ?
    C25 C28 H28A . . 109.5 ?
    C25 C28 H28B . . 109.5 ?
    H28A C28 H28B . . 109.5 ?
    C25 C28 H28C . . 109.5 ?
    H28A C28 H28C . . 109.5 ?
    H28B C28 H28C . . 109.5 ?
    C25 C26 C27 . . 122.1(3) ?
    C25 C26 H26A . . 118.9 ?
    C27 C26 H26A . . 118.9 ?
    C26 C27 C22 . . 119.5(3) ?
    C26 C27 H27A . . 120.2 ?
    C22 C27 H27A . . 120.2 ?
    O4 C29 C30 . . 119.9(2) ?
    O4 C29 C34 . . 120.1(2) ?
    C30 C29 C34 . . 120.1(3) ?
    C33 C34 C29 . . 116.9(3) ?
    C33 C34 C39 . . 121.8(3) ?
    C29 C34 C39 . . 121.3(3) ?
    C41 C39 C40 . . 107.5(3) ?
    C41 C39 C42 . . 107.3(3) ?
    C40 C39 C42 . . 109.8(3) ?
    C41 C39 C34 . . 112.3(2) ?
    C40 C39 C34 . . 110.0(3) ?
    C42 C39 C34 . . 109.9(3) ?
    C39 C42 H42A . . 109.5 ?
    C39 C42 H42B . . 109.5 ?
    H42A C42 H42B . . 109.5 ?
    C39 C42 H42C . . 109.5 ?
    H42A C42 H42C . . 109.5 ?
    H42B C42 H42C . . 109.5 ?
    C39 C40 H40A . . 109.5 ?
    C39 C40 H40B . . 109.5 ?
    H40A C40 H40B . . 109.5 ?
    C39 C40 H40C . . 109.5 ?
    H40A C40 H40C . . 109.5 ?
    H40B C40 H40C . . 109.5 ?
    C39 C41 H41A . . 109.5 ?
    C39 C41 H41B . . 109.5 ?
    H41A C41 H41B . . 109.5 ?
    C39 C41 H41C . . 109.5 ?
    H41A C41 H41C . . 109.5 ?
    H41B C41 H41C . . 109.5 ?
    C34 C33 C32 . . 124.6(3) ?
    C34 C33 H33A . . 117.7 ?
    C32 C33 H33A . . 117.7 ?
    C31 C32 C33 . . 116.5(3) ?
    C31 C32 C35 . . 122.3(3) ?
    C33 C32 C35 . . 121.2(3) ?
    C37' C35 C36' . . 118.8(14) ?
    C37' C35 C38 . . 129.3(9) ?
    C36' C35 C38 . . 52.9(9) ?
    C36' C35 C37 . . 141.6(7) ?
    C38 C35 C37 . . 111.1(7) ?
    C37' C35 C32 . . 114.9(8) ?
    C36' C35 C32 . . 108.5(5) ?
    C38 C35 C32 . . 114.4(4) ?
    C37 C35 C32 . . 109.8(5) ?
    C37' C35 C36 . . 67.5(15) ?
    C36' C35 C36 . . 59.1(10) ?
    C38 C35 C36 . . 107.3(6) ?
    C37 C35 C36 . . 105.7(5) ?
    C32 C35 C36 . . 108.1(3) ?
    C37' C35 C38' . . 104.3(15) ?
    C36' C35 C38' . . 106.6(12) ?
    C38 C35 C38' . . 53.7(8) ?
    C37 C35 C38' . . 67.5(8) ?
    C32 C35 C38' . . 102.0(6) ?
    C36 C35 C38' . . 149.5(6) ?
    C35 C36 H36A . . 109.5 ?
    C35 C36 H36B . . 109.5 ?
    C35 C36 H36C . . 109.5 ?
    C35 C37 H37A . . 109.5 ?
    C35 C37 H37B . . 109.5 ?
    C35 C37 H37C . . 109.5 ?
    C35 C38 H38A . . 109.5 ?
    C35 C38 H38B . . 109.5 ?
    C35 C38 H38C . . 109.5 ?
    C35 C36' H36D . . 109.5 ?
    C35 C36' H36E . . 109.5 ?
    H36D C36' H36E . . 109.5 ?
    C35 C36' H36F . . 109.5 ?
    H36D C36' H36F . . 109.5 ?
    H36E C36' H36F . . 109.5 ?
    C35 C37' H37D . . 109.5 ?
    C35 C37' H37E . . 109.5 ?
    H37D C37' H37E . . 109.5 ?
    C35 C37' H37F . . 109.5 ?
    H37D C37' H37F . . 109.5 ?
    H37E C37' H37F . . 109.5 ?
    C35 C38' H38D . . 109.5 ?
    C35 C38' H38E . . 109.5 ?
    H38D C38' H38E . . 109.5 ?
    C35 C38' H38F . . 109.5 ?
    H38D C38' H38F . . 109.5 ?
    H38E C38' H38F . . 109.5 ?
    C32 C31 C30 . . 122.4(3) ?
    C32 C31 H31A . . 118.8 ?
    C30 C31 H31A . . 118.8 ?
    C31 C30 C29 . . 119.5(3) ?
    C31 C30 C43 . . 118.9(3) ?
    C29 C30 C43 . . 121.5(3) ?
    N3 C43 C30 . . 123.6(3) ?
    N3 C43 H43A . . 118.2 ?
    C30 C43 H43A . . 118.2 ?
    N3 C44 C49 . . 111.0(2) ?
    N3 C44 C45 . . 107.8(2) ?
    C49 C44 C45 . . 111.7(3) ?
    N3 C44 H44A . . 108.7 ?
    C49 C44 H44A . . 108.7 ?
    C45 C44 H44A . . 108.7 ?
    C46 C45 C44 . . 113.2(3) ?
    C46 C45 H45A . . 108.9 ?
    C44 C45 H45A . . 108.9 ?
    C46 C45 H45B . . 108.9 ?
    C44 C45 H45B . . 108.9 ?
    H45A C45 H45B . . 107.8 ?
    C45 C46 C47 . . 109.8(3) ?
    C45 C46 H46A . . 109.7 ?
    C47 C46 H46A . . 109.7 ?
    C45 C46 H46B . . 109.7 ?
    C47 C46 H46B . . 109.7 ?
    H46A C46 H46B . . 108.2 ?
    C46 C47 C48 . . 110.4(3) ?
    C46 C47 H47A . . 109.6 ?
    C48 C47 H47A . . 109.6 ?
    C46 C47 H47B . . 109.6 ?
    C48 C47 H47B . . 109.6 ?
    H47A C47 H47B . . 108.1 ?
    C49 C48 C47 . . 111.2(3) ?
    C49 C48 H48A . . 109.4 ?
    C47 C48 H48A . . 109.4 ?
    C49 C48 H48B . . 109.4 ?
    C47 C48 H48B . . 109.4 ?
    H48A C48 H48B . . 108.0 ?
    N4 C49 C48 . . 110.6(2) ?
    N4 C49 C44 . . 109.9(2) ?
    C48 C49 C44 . . 110.6(3) ?
    N4 C49 H49A . . 108.6 ?
    C48 C49 H49A . . 108.6 ?
    C44 C49 H49A . . 108.6 ?
    C51 C50 C55 . . 119.4(3) ?
    C51 C50 S2 . . 120.8(2) ?
    C55 C50 S2 . . 119.8(3) ?
    C52 C51 C50 . . 119.9(3) ?
    C52 C51 H51A . . 120.1 ?
    C50 C51 H51A . . 120.1 ?
    C51 C52 C53 . . 121.7(3) ?
    C51 C52 H52A . . 119.1 ?
    C53 C52 H52A . . 119.1 ?
    C54 C53 C52 . . 117.3(3) ?
    C54 C53 C56 . . 121.6(3) ?
    C52 C53 C56 . . 121.1(3) ?
    C53 C56 H56A . . 109.5 ?
    C53 C56 H56B . . 109.5 ?
    H56A C56 H56B . . 109.5 ?
    C53 C56 H56C . . 109.5 ?
    H56A C56 H56C . . 109.5 ?
    H56B C56 H56C . . 109.5 ?
    C55 C54 C53 . . 121.7(3) ?
    C55 C54 H54A . . 119.1 ?
    C53 C54 H54A . . 119.1 ?
    C54 C55 C50 . . 120.0(3) ?
    C54 C55 H55B . . 120.0 ?
    C50 C55 H55B . . 120.0 ?
loop_
    _geom_hbond_atom_site_label_D
    _geom_hbond_atom_site_label_H
    _geom_hbond_atom_site_label_A
    _geom_hbond_site_symmetry_A
    _geom_hbond_distance_DH
    _geom_hbond_distance_HA
    _geom_hbond_distance_DA
    _geom_hbond_angle_DHA
    O1 H1 N1 . 0.82 1.89 2.621(3) 148.9
    O4 H4A N3 . 0.82 1.88 2.619(3) 149.0
    N2 H2B O5 1_554 0.86 2.36 2.987(3) 130.1
    N4 H4B O2 1_556 0.86 2.30 2.950(3) 132.9
data_gobal
_journal_date_recd_electronic     2008-12-20
_journal_date_accepted     2008-12-24
_journal_name_full     'Acta Crystallographica, Section E'
_journal_year     2009
_journal_volume     65
_journal_issue      2
_journal_page_first     o255
_journal_page_last     o255
_journal_paper_category     QO
_journal_coeditor_code     WN2301
_publ_contact_author_name     'Jincai Wu'
_publ_contact_author_address
; College of Chemistry and Chemical Engineering,
State Key Laboratory of Applied Organic Chemistry,
Lanzhou University,
Lanzhou 730000,
People's Republic of China
;
_publ_contact_author_email     'wujc@lzu.edu.cn'
_publ_contact_author_fax     '869318912580'
_publ_contact_author_phone     '869318912552'
_publ_section_title
;\
(<i>E</i>)-<i>N</i>-[2-(3,5-Di-<i>tert</i>-butyl-2-hydroxybenzylideneamino)\
cyclohexyl]-4-methylbenzenesulfonamide
;
loop_
    _publ_author_name
    _publ_author_footnote
    _publ_author_address
    'Wu, Jincai' .
;
College of Chemistry and Chemical Engineering,
State Key Laboratory of Applied Organic Chemistry,
Lanzhou University,
Lanzhou 730000,
People's Republic of China
;
    'Wang, Lei' .
;
College of Chemistry and Chemical Engineering,
State Key Laboratory of Applied Organic Chemistry,
Lanzhou University,
Lanzhou 730000,
People's Republic of China
;
    'Pan, Xiaobo' .
;
College of Chemistry and Chemical Engineering,
State Key Laboratory of Applied Organic Chemistry,
Lanzhou University,
Lanzhou 730000,
People's Republic of China
;
    'Yao, Lihui' .
;
College of Chemistry and Chemical Engineering,
State Key Laboratory of Applied Organic Chemistry,
Lanzhou University,
Lanzhou 730000,
People's Republic of China
;
