# Supplementary material for: (E)-N-[2-(3,5-Di-tert-butyl-2-hydroxy­benzyl­ideneamino)cyclo­hexyl]-4-methyl­benzene­sulfonamide
Source: Acta Crystallogr Sect E Struct Rep Online. 2009 Jan 8;65(Pt 2):o255. doi: 10.1107/S1600536808043870 (PMC2968280; doi:10.1107/S1600536808043870)
Supplement: Supplementary file 2 [file e-65-0o255-Isup2.hkl]

# 
# h,k,l, Fc-squared, Fo-squared, sigma(Fo-squared) and status flag 
# 
data_I
_shelx_title ' wjc132m in P2(1)' 
_shelx_refln_list_code          4 
_shelx_F_calc_maximum      392.66 
_exptl_crystal_F_000      1048.00 
_reflns_d_resolution_high  0.8107 
 
loop_ 
 _symmetry_equiv_pos_as_xyz 
 'x, y, z' 
 '-x, y+1/2, -z' 
 
_cell_length_a    10.3873 
_cell_length_b    25.7727 
_cell_length_c    10.4127 
_cell_angle_alpha  90.000 
_cell_angle_beta   97.269 
_cell_angle_gamma  90.000 
 
_shelx_F_squared_multiplier     1.000 
 
loop_ 
 _refln_index_h 
 _refln_index_k 
 _refln_index_l 
 _refln_F_squared_calc 
 _refln_F_squared_meas 
 _refln_F_squared_sigma 
 _refln_observed_status 
   1 -31   0       42.86       44.75      9.74 o 
   2 -31   0       96.69       96.48     11.18 o 
   0 -30   0       19.28       12.45      8.79 o 
   1 -30   0       27.48       44.55      8.96 o 
   2 -30   0        2.02       -4.81      6.62 o 
   3 -30   0        9.17        9.04      7.39 o 
   4 -30   0       92.94      108.42     14.67 o 
   1 -29   0       44.90       46.23      7.35 o 
   2 -29   0       98.48      136.99     11.81 o 
   3 -29   0       68.85       89.99     10.65 o 
   4 -29   0        9.36       18.68      8.01 o 
   5 -29   0       44.91       37.14     11.34 o 
   0 -28   0       12.94       22.29      8.58 o 
   1 -28   0      120.10      144.35      9.98 o 
   2 -28   0       15.11       12.08      7.04 o 
   3 -28   0        2.74        0.39      6.38 o 
   4 -28   0      105.99      119.10     14.10 o 
   5 -28   0       19.89        7.38      9.08 o 
   1 -27   0      147.58      141.58      9.48 o 
   2 -27   0        4.44        3.32      4.95 o 
   3 -27   0        8.66        4.74      5.99 o 
   4 -27   0       15.96       17.44      8.68 o 
   5 -27   0       53.28       55.01     16.07 o 
   6 -27   0       57.08       41.27     10.79 o 
   0 -26   0      471.98      409.23     17.86 o 
   1 -26   0      159.98      153.63      9.14 o 
   2 -26   0       50.72       51.59      6.44 o 
   3 -26   0       16.69        7.74      6.17 o 
   4 -26   0       86.64      117.37     13.31 o 
   5 -26   0        8.13       10.93      8.09 o 
   6 -26   0       56.74       58.68     11.07 o 
   7 -26   0       64.09       58.59     12.27 o 
   1 -25   0       35.64       44.74      6.37 o 
   2 -25   0      153.73      170.05      9.06 o 
   3 -25   0       37.48       36.57     12.52 o 
   4 -25   0       73.74       83.80     11.08 o 
   5 -25   0       51.88       62.35     10.63 o 
   6 -25   0      103.38      123.20     13.91 o 
   7 -25   0       12.06       15.01      9.70 o 
   0 -24   0       32.22       37.01      7.73 o 
   1 -24   0       69.55       77.21      7.09 o 
   2 -24   0       72.31       66.25      6.86 o 
   3 -24   0       68.82       74.57      8.30 o 
   4 -24   0      268.67      288.92     15.36 o 
   5 -24   0       57.53       46.55      9.42 o 
   6 -24   0      179.89      202.24     14.72 o 
   7 -24   0       60.38       66.02     11.88 o 
   8 -24   0       16.84       32.58     16.90 o 
   1 -23   0       43.15       44.69      5.97 o 
   2 -23   0      178.66      175.37      8.50 o 
   3 -23   0      200.19      201.72     10.97 o 
   4 -23   0       20.55       23.20     12.24 o 
   5 -23   0      272.63      246.66     14.91 o 
   6 -23   0       41.08       44.27      9.63 o 
   7 -23   0       12.41        5.46      8.03 o 
   8 -23   0       32.57       45.23     15.94 o 
   0 -22   0      114.31      125.54     10.95 o 
   1 -22   0      112.17      123.18      7.94 o 
   2 -22   0      114.71      121.91      8.59 o 
   3 -22   0      323.26      310.39     12.58 o 
   4 -22   0      331.23      326.89     12.64 o 
   5 -22   0       95.18       95.28     11.41 o 
   6 -22   0      222.13      215.00     14.73 o 
   7 -22   0      116.72      120.31     17.73 o 
   8 -22   0       17.22        4.09     11.05 o 
   9 -22   0        6.12        6.72     12.04 o 
   1 -21   0      126.75      122.74      9.31 o 
   2 -21   0      674.88      644.68     15.50 o 
   3 -21   0      185.18      175.71     11.58 o 
   4 -21   0      133.28      138.25      9.51 o 
   5 -21   0       78.90       64.29      9.38 o 
   6 -21   0      211.66      229.67     14.65 o 
   7 -21   0       20.61       11.15      7.95 o 
   8 -21   0       50.97       47.63     15.84 o 
   9 -21   0       31.46       22.63     13.35 o 
   0 -20   0     4691.67     4555.66     48.94 o 
   1 -20   0      412.91      405.17     12.38 o 
   2 -20   0       57.02       56.72      6.65 o 
   3 -20   0      148.88      141.64      8.32 o 
   4 -20   0      267.72      254.54     10.91 o 
   5 -20   0       67.51       52.76     13.56 o 
   6 -20   0      232.86      223.34     18.65 o 
   7 -20   0      220.31      194.42     14.33 o 
   8 -20   0        0.95        0.24     10.99 o 
   9 -20   0        1.22       -2.34     11.13 o 
   1 -19   0      730.83      771.90     17.26 o 
   2 -19   0      624.97      600.67     25.05 o 
   3 -19   0      326.89      345.68     11.37 o 
   4 -19   0       83.60       93.79      8.40 o 
   5 -19   0      191.70      162.35      9.33 o 
   6 -19   0      165.85      182.94     12.67 o 
   7 -19   0       69.22       62.85     19.31 o 
   8 -19   0      168.35      136.97     19.53 o 
   9 -19   0       27.50       31.43     13.48 o 
  10 -19   0        3.57        9.60     13.05 o 
   0 -18   0      709.00      769.33     18.85 o 
   1 -18   0      407.31      393.92     11.55 o 
   2 -18   0      491.38      481.80     12.47 o 
   3 -18   0      194.90      191.89      8.76 o 
   4 -18   0      592.01      622.81     15.14 o 
   5 -18   0      220.21      202.26      9.84 o 
   6 -18   0      465.90      463.01     18.02 o 
   7 -18   0      172.46      178.55     13.29 o 
   8 -18   0       38.52       26.18     12.14 o 
   9 -18   0       39.64       22.65     12.55 o 
  10 -18   0        7.67        9.90     13.49 o 
   1 -17   0      162.18      177.10     15.65 o 
   2 -17   0     1199.78     1135.53     18.04 o 
   3 -17   0      491.41      476.60     12.39 o 
   4 -17   0       75.97       88.16      7.69 o 
   5 -17   0     1108.87     1088.31     25.47 o 
   6 -17   0       34.21       34.80     14.52 o 
   7 -17   0      148.33      150.57     17.88 o 
   8 -17   0       73.37       66.05     15.05 o 
   9 -17   0       79.95       76.44     15.90 o 
  10 -17   0       16.58       -7.91     11.36 o 
   0 -16   0     2300.63     2237.54     29.37 o 
   1 -16   0      571.21      585.81     13.73 o 
   2 -16   0     1399.17     1426.13     19.52 o 
   3 -16   0      384.79      374.80     11.06 o 
   4 -16   0      989.08      998.96     17.59 o 
   5 -16   0      405.93      389.74     12.18 o 
   6 -16   0      755.75      825.99     22.43 o 
   7 -16   0      219.44      245.91     20.18 o 
   8 -16   0       43.91       31.19     12.04 o 
   9 -16   0       25.41       47.14     14.26 o 
  10 -16   0       31.85       22.53     13.68 o 
   1 -15   0      505.77      540.92     17.95 o 
   2 -15   0      999.92     1002.42     15.85 o 
   3 -15   0      744.00      732.78     14.33 o 
   4 -15   0      383.61      371.46     11.01 o 
   5 -15   0     1050.62     1004.82     18.29 o 
   6 -15   0       40.40       57.09      8.25 o 
   7 -15   0      261.54      264.43     20.50 o 
   8 -15   0       82.25       63.89     15.05 o 
   9 -15   0      182.28      190.15     20.18 o 
  10 -15   0       16.95       11.44     11.96 o 
  11 -15   0       14.26       23.62     14.71 o 
   0 -14   0     7023.35     7238.27    130.30 o 
   1 -14   0     2220.67     2368.52     43.73 o 
   2 -14   0      310.30      295.41      8.86 o 
   3 -14   0      148.47      123.19      6.68 o 
   4 -14   0     1131.54     1170.59     18.11 o 
   5 -14   0      110.38       93.27      7.11 o 
   6 -14   0      407.32      396.86     43.07 o 
   7 -14   0      460.30      395.80     24.14 o 
   8 -14   0       15.04       22.03     11.30 o 
   9 -14   0        5.88        6.80      9.94 o 
  10 -14   0        1.64       -4.14     10.57 o 
  11 -14   0       56.51       41.31     14.58 o 
   1 -13   0     1571.17     1615.84     32.56 o 
   2 -13   0      829.23      720.71     12.74 o 
   3 -13   0      174.28      190.76      7.81 o 
   4 -13   0      104.45      102.34      6.60 o 
   5 -13   0       51.20       54.35      8.10 o 
   6 -13   0      622.97      682.14     22.54 o 
   7 -13   0      323.03      289.44     19.90 o 
   8 -13   0      339.70      349.24     23.85 o 
   9 -13   0       32.69       49.64     14.12 o 
  10 -13   0       12.71        5.10     11.20 o 
  11 -13   0       20.73       28.26     14.44 o 
   0 -12   0     6873.06     7091.96     65.42 o 
   1 -12   0       15.57       16.28      5.51 o 
   2 -12   0      129.97      114.14      7.86 o 
   3 -12   0      520.32      491.78      7.25 o 
   4 -12   0      533.69      518.96      8.60 o 
   5 -12   0      519.95      524.35     15.56 o 
   6 -12   0      423.69      449.58     22.89 o 
   7 -12   0     1175.58     1152.44     36.28 o 
   8 -12   0       15.74        7.48      7.97 o 
   9 -12   0      554.79      529.29     28.01 o 
  10 -12   0        1.93        7.89      9.78 o 
  11 -12   0      117.32      116.91     19.37 o 
   1 -11   0     3083.65     3172.25     28.19 o 
   2 -11   0    10675.39    11004.12     54.96 o 
   3 -11   0      127.53      133.70      4.37 o 
   4 -11   0      431.51      452.05     10.66 o 
   5 -11   0      549.43      478.29     19.17 o 
   6 -11   0      493.21      465.88     13.25 o 
   7 -11   0       89.64      106.66     14.79 o 
   8 -11   0      103.51      119.13     16.60 o 
   9 -11   0      477.39      508.95     28.03 o 
  10 -11   0       26.33       28.16     13.09 o 
  11 -11   0       19.94        7.52     11.40 o 
   0 -10   0      866.64      911.97     21.60 o 
   1 -10   0     2914.67     2835.31     31.70 o 
   2 -10   0     3912.15     4161.45     64.51 o 
   3 -10   0     1022.18     1080.44     18.93 o 
   4 -10   0     4200.13     4522.62     51.37 o 
   5 -10   0      720.29      703.63     12.40 o 
   6 -10   0      577.11      589.41     14.93 o 
   7 -10   0      819.66      766.39     18.34 o 
   8 -10   0      310.27      352.37     22.00 o 
   9 -10   0       14.50       27.35     10.87 o 
  10 -10   0       36.31       35.46     11.66 o 
  11 -10   0      100.91      112.93     18.90 o 
  12 -10   0       37.07       18.90     12.97 o 
   1  -9   0     5074.69     5034.04     68.32 o 
   2  -9   0     3919.79     3948.71     25.19 o 
   3  -9   0     1772.84     1596.27     21.59 o 
   4  -9   0     2137.95     2441.96     61.00 o 
   5  -9   0     2257.41     2329.66     43.24 o 
   6  -9   0       48.92       50.42      6.18 o 
   7  -9   0      190.84      164.59     10.04 o 
   8  -9   0      367.78      409.52     15.23 o 
   9  -9   0     1134.78     1120.27     38.86 o 
  10  -9   0       67.08       63.55     14.48 o 
  11  -9   0        1.83       11.03     12.26 o 
  12  -9   0       22.14       17.71     13.88 o 
   0  -8   0    19227.47    19639.08    332.72 o 
   1  -8   0    10242.22     9991.11    101.04 o 
   2  -8   0     3618.87     3590.13     19.80 o 
   3  -8   0      775.99      719.61     11.96 o 
   4  -8   0     1600.02     1730.04     20.79 o 
   5  -8   0       68.73       73.43      5.97 o 
   6  -8   0       75.66       76.38      6.76 o 
   7  -8   0      934.37      895.98     19.67 o 
   8  -8   0      368.16      361.07     22.77 o 
   9  -8   0      361.90      350.73     15.35 o 
  10  -8   0       82.47       80.83     14.61 o 
  11  -8   0      152.91      132.45     20.36 o 
  12  -8   0       15.96       11.48     13.45 o 
   1  -7   0     7747.04     7386.32     96.45 o 
   2  -7   0     3104.92     3162.25     69.80 o 
   3  -7   0      412.88      394.08      7.38 o 
   4  -7   0      664.73      736.69     11.10 o 
   5  -7   0      140.70      172.21     11.78 o 
   6  -7   0      505.52      570.74     14.46 o 
   7  -7   0      204.09      193.61     10.47 o 
   8  -7   0      767.40      802.22     29.73 o 
   9  -7   0      610.09      628.91     19.42 o 
  10  -7   0       19.32        8.12      7.10 o 
  11  -7   0        2.10       -1.17      9.70 o 
  12  -7   0        0.27       -0.28     11.18 o 
   1  -6   0     1951.21     1767.35     17.36 o 
   2  -6   0     1113.88     1112.65     17.98 o 
   3  -6   0     1021.67      977.36     28.39 o 
   4  -6   0       66.28       70.81      5.18 o 
   5  -6   0       42.52       53.94      5.57 o 
   6  -6   0      160.65      171.68     16.51 o 
   7  -6   0     1634.75     1583.16     25.47 o 
   8  -6   0       73.39       86.64     16.62 o 
   9  -6   0      136.44      135.57     10.83 o 
  10  -6   0       39.57       30.47     11.10 o 
  11  -6   0      187.12      179.34     13.73 o 
  12  -6   0       34.24       37.60     14.44 o 
   1  -5   0      725.36      614.89     13.38 o 
   2  -5   0    15350.52    15032.48    210.77 o 
   3  -5   0     2314.51     2385.05     43.30 o 
   4  -5   0       21.71       12.88      4.40 o 
   5  -5   0      256.33      260.76      9.64 o 
   6  -5   0       97.12       91.93      6.80 o 
   7  -5   0      143.32      113.28      8.30 o 
   8  -5   0      415.40      429.65     21.40 o 
   9  -5   0      946.76     1001.37     37.30 o 
  10  -5   0        4.72        6.39      6.18 o 
  11  -5   0       32.19       40.71      8.98 o 
  12  -5   0       18.76       22.49      8.95 o 
   2  -4   0     5575.89     5589.28     73.22 o 
   3  -4   0       28.14       32.66      3.47 o 
   4  -4   0       79.65       76.07      4.87 o 
   5  -4   0      465.52      480.11     11.94 o 
   6  -4   0      113.35      132.86      7.55 o 
   7  -4   0      653.56      612.39     27.37 o 
   8  -4   0      307.60      309.52     12.77 o 
   9  -4   0      104.63       96.97     18.65 o 
  10  -4   0       36.52       48.98      9.75 o 
  11  -4   0      314.88      332.15     18.21 o 
  12  -4   0       64.00       86.17     12.20 o 
   2  -3   0    34254.29    31726.25   1763.88 o 
   3  -3   0      171.79      145.14      5.30 o 
   4  -3   0      814.11      834.05     18.61 o 
   5  -3   0     3248.97     3701.47     62.26 o 
   6  -3   0      124.20      138.36      7.73 o 
   7  -3   0       93.82       99.09      7.93 o 
   8  -3   0       96.96       97.61      8.56 o 
   9  -3   0     1191.56     1128.40     25.16 o 
  10  -3   0       30.52       29.91      8.76 o 
  11  -3   0       45.45       57.16     10.08 o 
  12  -3   0       73.43       97.77     27.75 o 
   1  -2   0       21.79       25.48      1.84 o 
   2  -2   0     2757.07     2677.61     26.95 o 
   3  -2   0     1355.64     1158.14     64.28 o 
   4  -2   0     1025.06     1044.76     73.03 o 
   5  -2   0      235.37      233.34      8.67 o 
   6  -2   0       44.86       35.76      9.16 o 
   7  -2   0      739.41      700.33     24.31 o 
   8  -2   0      211.16      215.99     11.42 o 
   9  -2   0      105.13      121.25     11.19 o 
  10  -2   0      116.63      122.67     13.56 o 
  11  -2   0      236.39      228.82     14.12 o 
  12  -2   0       22.30       27.79      9.77 o 
   1  -1   0     2489.47     2122.37     21.73 o 
   2  -1   0    11150.67    10141.40     74.37 o 
   3  -1   0     1448.61     1361.42     21.18 o 
   4  -1   0     1058.76     1007.42     20.91 o 
   5  -1   0      301.61      381.81     10.66 o 
   6  -1   0       15.13       11.88      3.71 o 
   7  -1   0      123.44      141.87     16.59 o 
   8  -1   0       65.26       59.90      7.62 o 
   9  -1   0     1327.08     1250.23     78.31 o 
  10  -1   0      121.59      131.42     12.17 o 
  11  -1   0      112.00      138.82     15.28 o 
  12  -1   0       28.98       29.47      9.42 o 
   1   0   0     3437.97     2136.04     21.17 o 
   2   0   0       54.39       61.02      4.46 o 
   3   0   0      811.46      805.86     16.44 o 
   4   0   0      428.22      352.56     12.68 o 
   5   0   0      157.99      179.49     11.00 o 
   6   0   0        0.06        3.33      4.58 o 
   7   0   0     2270.75     2343.01     46.09 o 
   8   0   0      236.68      254.04     12.05 o 
   9   0   0       39.81       54.58      8.51 o 
  10   0   0      203.18      164.27     16.96 o 
  11   0   0      118.62      117.92     12.48 o 
  12   0   0        0.42       -2.17      7.80 o 
   1   1   0     2489.98     2077.29     20.98 o 
   2   1   0    11124.55    10560.78     76.67 o 
   3   1   0     1464.42     1454.63     23.03 o 
   4   1   0     1050.36     1082.98     22.21 o 
   5   1   0      304.11      389.43     15.34 o 
   6   1   0       13.52       14.73      5.47 o 
   7   1   0      125.79      135.16     12.06 o 
   8   1   0       65.27       78.34      8.67 o 
   9   1   0     1327.53     1322.18     57.07 o 
  10   1   0      124.12      125.82     11.12 o 
  11   1   0      111.34      147.39     13.10 o 
  12   1   0       28.94       35.30      9.16 o 
   2   2   0     2766.83     2451.71     26.37 o 
   3   2   0     1335.33     1167.84     20.62 o 
   4   2   0     1035.62     1073.84     22.43 o 
   5   2   0      228.92      235.41     12.25 o 
   6   2   0       45.84       36.74      7.67 o 
   7   2   0      736.88      675.71     24.43 o 
   8   2   0      211.42      198.81     15.42 o 
   9   2   0      106.57      131.41     11.36 o 
  10   2   0      113.82      111.22     11.46 o 
  11   2   0      235.09      241.49     14.68 o 
  12   2   0       21.85       27.69      8.94 o 
   1   3   0      554.32      586.75      9.88 o 
   2   3   0    34291.81    37114.31    227.70 o 
   3   3   0      173.40      163.86      8.30 o 
   4   3   0      807.48      777.56     19.40 o 
   6   3   0      125.07      130.78     10.96 o 
   7   3   0       96.40      100.63     11.50 o 
   8   3   0       95.97       98.69     12.10 o 
   9   3   0     1195.03     1114.37     36.66 o 
  10   3   0       32.47       27.74      7.65 o 
  11   3   0       45.01       52.63      9.87 o 
  12   3   0       73.91       81.56     15.65 o 
   1   4   0      419.56      366.61      8.01 o 
   2   4   0     5558.02     5310.28     45.60 o 
   4   4   0       73.90       66.90      6.64 o 
   5   4   0      468.81      511.11     17.81 o 
   6   4   0      115.29      136.67     11.24 o 
   7   4   0      648.60      579.41     23.00 o 
   8   4   0      309.34      298.54     18.65 o 
   9   4   0      102.75      112.43     16.52 o 
  10   4   0       35.40       28.40      7.53 o 
  11   4   0      316.01      330.23     20.42 o 
  12   4   0       63.42       93.52     17.33 o 
   1   5   0      734.36      662.69     11.39 o 
   2   5   0    15383.36    14465.80     99.68 o 
   3   5   0     2289.45     2274.84     31.22 o 
   4   5   0       21.28       11.32      4.01 o 
   5   5   0      252.43      235.15     12.43 o 
   6   5   0       96.03       95.83     10.09 o 
   7   5   0      144.74      132.76     13.03 o 
   8   5   0      413.86      433.90     22.12 o 
   9   5   0      947.82      937.71     33.80 o 
  10   5   0        5.48        0.52      8.69 o 
  11   5   0       32.76       29.69      8.03 o 
  12   5   0       19.41       23.82     12.04 o 
   0   6   0   154183.25   211920.94   1838.97 o 
   1   6   0     1938.59     1866.71     21.18 o 
   2   6   0     1105.80     1040.98     17.57 o 
   3   6   0     1029.76     1047.23     20.91 o 
   4   6   0       74.61       75.90      7.48 o 
   5   6   0       39.22       56.71      8.47 o 
   6   6   0      158.27      112.20     10.75 o 
   7   6   0     1637.93     1523.70     37.67 o 
   8   6   0       74.47       85.42     13.35 o 
   9   6   0      134.70      138.10     15.09 o 
  10   6   0       37.98       35.58     11.68 o 
  11   6   0      187.98      193.24     19.09 o 
  12   6   0       32.91       35.66     13.01 o 
   1   7   0     7745.92     7216.41     55.15 o 
   2   7   0     3137.48     3039.22     33.69 o 
   3   7   0      414.42      419.45     13.65 o 
   4   7   0      658.78      742.10     19.96 o 
   5   7   0      132.68      170.17     11.30 o 
   6   7   0      507.10      539.69     20.95 o 
   7   7   0      204.90      228.79     16.14 o 
   8   7   0      766.57      746.03     28.89 o 
   9   7   0      610.45      613.52     28.20 o 
  10   7   0       20.78       22.92     10.95 o 
  11   7   0        2.25       -2.95     10.33 o 
  12   7   0        0.37        0.14      8.90 o 
   0   8   0    19261.80    19794.98    153.65 o 
   1   8   0    10265.54    10240.32     74.22 o 
   2   8   0     3606.53     3572.24     38.02 o 
   3   8   0      756.23      760.71     18.63 o 
   4   8   0     1621.39     1704.86     31.16 o 
   6   8   0       73.85       88.24     11.38 o 
   7   8   0      936.93      886.27     29.55 o 
   8   8   0      370.87      384.67     21.45 o 
   9   8   0      366.13      347.62     22.08 o 
  10   8   0       80.15       75.47     15.03 o 
  11   8   0      153.67      143.64     20.26 o 
  12   8   0       15.24       22.71     11.56 o 
   1   9   0     5056.27     5147.79     44.24 o 
   2   9   0     3929.43     3869.63     40.81 o 
   3   9   0     1794.98     1765.02     29.08 o 
   4   9   0     2122.02     2342.32     37.49 o 
   5   9   0     2261.10     2338.52     41.00 o 
   6   9   0       48.18       73.21     10.91 o 
   7   9   0      189.71      172.53     14.81 o 
   8   9   0      364.79      377.54     21.88 o 
   9   9   0     1137.04     1127.99     38.84 o 
  10   9   0       69.72       29.82     11.56 o 
  11   9   0        1.97       -1.57      8.09 o 
  12   9   0       22.96       11.16     11.22 o 
   0  10   0      854.61      910.35     12.43 o 
   1  10   0     2934.47     2977.89     31.29 o 
   2  10   0     3898.27     4114.32     43.36 o 
   3  10   0     1013.86     1064.02     22.60 o 
   4  10   0     4211.97     4536.96     55.02 o 
   5  10   0      718.96      692.93     22.60 o 
   6  10   0      582.39      608.48     23.08 o 
   7  10   0      820.06      814.61     28.80 o 
   8  10   0      313.11      317.78     20.54 o 
   9  10   0       15.17       17.27     10.63 o 
  10  10   0       34.90       38.49     12.18 o 
  11  10   0      100.59       92.86     17.91 o 
  12  10   0       36.13       33.00     12.97 o 
   1  11   0     3070.46     3152.55     32.68 o 
   2  11   0    10689.26    11402.75     87.28 o 
   3  11   0      126.34      150.21      9.66 o 
   4  11   0      429.74      476.04     17.46 o 
   5  11   0      556.24      583.24     21.14 o 
   6  11   0      493.06      480.05     21.11 o 
   7  11   0       86.99       78.19     13.11 o 
   8  11   0      101.44      110.27     15.72 o 
   9  11   0      478.27      488.93     26.66 o 
  10  11   0       27.05       21.36     10.07 o 
  11  11   0       20.14       18.80     10.63 o 
   0  12   0     6897.04     7335.96     57.07 o 
   2  12   0      127.12      175.11      9.50 o 
   3  12   0      521.92      471.35     15.75 o 
   4  12   0      533.53      523.61     18.51 o 
   5  12   0      510.28      519.03     20.11 o 
   6  12   0      422.75      429.80     20.49 o 
   7  12   0     1179.32     1159.96     34.69 o 
   8  12   0       16.09       23.08      9.40 o 
   9  12   0      551.44      499.38     27.33 o 
  10  12   0        2.21       -2.58      7.87 o 
  11  12   0      117.36      107.24     17.89 o 
   1  13   0     1578.67     1617.73     22.78 o 
   2  13   0      850.75      759.94     17.84 o 
   3  13   0      169.64      177.87     10.67 o 
   4  13   0      103.72       96.58      9.91 o 
   5  13   0       47.04       51.26      9.14 o 
   6  13   0      625.48      618.55     24.35 o 
   7  13   0      318.61      311.99     19.61 o 
   8  13   0      340.21      333.46     21.39 o 
   9  13   0       33.70       42.16     11.86 o 
  10  13   0       11.94       14.60      9.30 o 
  11  13   0       20.98       11.66     10.23 o 
   0  14   0     7048.09     7263.21     56.36 o 
   1  14   0     2230.09     2398.00     29.33 o 
   2  14   0      306.90      292.89     11.77 o 
   3  14   0      144.43      137.56      9.91 o 
   4  14   0     1145.53     1195.08     28.39 o 
   5  14   0      106.29      103.33     11.34 o 
   6  14   0      405.02      417.53     20.77 o 
   7  14   0      466.97      493.93     24.16 o 
   8  14   0       15.61       18.70     10.01 o 
   9  14   0        6.14       22.85     10.17 o 
  10  14   0        1.63        3.15      8.82 o 
  11  14   0       57.01       71.49     16.00 o 
   1  15   0      505.50      516.59     13.63 o 
   2  15   0     1006.37     1026.21     21.66 o 
   3  15   0      750.77      760.90     21.08 o 
   4  15   0      375.39      387.77     17.24 o 
   5  15   0     1055.07     1045.71     29.53 o 
   6  15   0       41.32       53.54     10.81 o 
   7  15   0      257.60      251.76     18.22 o 
   8  15   0       81.88       98.49     15.80 o 
   9  15   0      183.88      175.71     17.47 o 
  10  15   0       17.35       13.43      9.64 o 
  11  15   0       14.32        4.96     11.28 o 
   0  16   0     2278.19     2217.13     23.99 o 
   1  16   0      581.55      601.69     15.04 o 
   2  16   0     1393.21     1453.72     26.22 o 
   3  16   0      380.93      393.12     15.82 o 
   4  16   0      993.62      978.33     26.58 o 
   5  16   0      404.64      413.80     19.72 o 
   6  16   0      757.57      776.99     28.17 o 
   7  16   0      220.84      221.54     17.55 o 
   8  16   0       44.98       48.56     12.59 o 
   9  16   0       26.16       36.79     11.14 o 
  10  16   0       32.52       17.65     10.21 o 
   1  17   0      158.31      149.89      8.68 o 
   2  17   0     1211.68     1226.54     24.45 o 
   3  17   0      495.17      504.42     18.05 o 
   4  17   0       74.80       90.94     10.61 o 
   5  17   0     1115.44     1142.16     31.94 o 
   6  17   0       34.48       41.64      9.84 o 
   7  17   0      145.47      145.10     15.60 o 
   8  17   0       73.35       69.36     13.50 o 
   9  17   0       79.21       78.39     14.57 o 
  10  17   0       16.27       34.64     13.43 o 
   2  18   0      488.41      493.09     16.49 o 
   3  18   0      194.63      188.33     12.27 o 
   4  18   0      596.91      635.59     22.25 o 
   5  18   0      218.34      232.78     16.14 o 
   6  18   0      467.25      512.61     23.84 o 
   7  18   0      173.28      173.11     16.04 o 
   8  18   0       38.92       30.20     11.05 o 
   9  18   0       39.21       31.89     11.72 o 
  10  18   0        8.32       22.59     12.02 o 
   3  19   0      329.47      333.90     15.86 o 
   4  19   0       83.78      105.75     11.74 o 
   5  19   0      186.70      158.71     14.51 o 
   6  19   0      167.07      151.56     14.55 o 
   7  19   0       68.23       62.72     12.87 o 
   8  19   0      168.13      170.78     17.11 o 
   9  19   0       27.00       22.07     11.05 o 
  10  19   0        3.29        4.72     10.67 o 
   4  20   0      274.28      250.55     15.03 o 
   5  20   0       67.40       56.89     11.05 o 
   6  20   0      230.15      215.43     16.59 o 
   7  20   0      221.25      234.23     18.42 o 
   8  20   0        1.08        5.95      8.94 o 
   9  20   0        1.24       -0.20     10.07 o 
   5  21   0       78.55       51.20     10.49 o 
   6  21   0      214.48      243.20     17.69 o 
   7  21   0       20.16       16.92      9.28 o 
   8  21   0       50.34       57.63     13.13 o 
   9  21   0       31.58       19.55     12.02 o 
   6  22   0      222.00      229.63     17.69 o 
   7  22   0      117.09      115.56     16.93 o 
   8  22   0       17.91       11.44     11.42 o 
   9  22   0        6.22        6.35     11.28 o 
   8  23   0       32.17       46.40     12.99 o 
  -2 -31   1       12.74       15.41     10.56 o 
  -1 -31   1       75.73       79.43     13.02 o 
   0 -31   1       15.49       -1.17      9.03 o 
   1 -31   1        8.43       11.42      7.42 o 
   2 -31   1       34.43       21.04     10.98 o 
  -4 -30   1       48.58       68.65     10.13 o 
  -3 -30   1       31.91       34.54      8.38 o 
  -2 -30   1       28.21       19.96      7.72 o 
  -1 -30   1       54.96       53.16      9.27 o 
   0 -30   1        8.57        9.91      8.66 o 
   1 -30   1       42.83       54.99      9.05 o 
   2 -30   1       12.35       11.71      7.57 o 
   3 -30   1        2.84        6.06     10.66 o 
  -5 -29   1       51.33       40.64     23.77 o 
  -4 -29   1        3.66        3.88      7.42 o 
  -3 -29   1        4.04        0.61      6.82 o 
  -2 -29   1       12.15       13.61      7.00 o 
  -1 -29   1       43.75       74.44      9.58 o 
   0 -29   1      107.41      144.73     14.14 o 
   1 -29   1       93.39       79.40      9.66 o 
   2 -29   1       12.40        2.10      6.31 o 
   3 -29   1        6.06       12.02      9.53 o 
   4 -29   1        5.84        5.12      9.74 o 
  -6 -28   1       53.04       50.00     12.28 o 
  -5 -28   1       14.44        9.85      9.60 o 
  -4 -28   1        7.28        1.69      8.50 o 
  -3 -28   1       38.55       41.96      7.89 o 
  -2 -28   1        0.32       -3.21      6.01 o 
  -1 -28   1       67.48       59.66      8.70 o 
   0 -28   1       74.21       63.23      7.52 o 
   1 -28   1      110.66      129.08      9.62 o 
   2 -28   1        7.18        3.51      6.24 o 
   3 -28   1      110.47      147.15     15.31 o 
   4 -28   1       28.67       26.53     13.45 o 
   5 -28   1        0.61       -3.53     11.88 o 
  -6 -27   1       27.48       30.28     10.60 o 
  -5 -27   1       20.32       18.19      8.86 o 
  -4 -27   1        2.55       -1.33      7.19 o 
  -3 -27   1       13.00       14.50      6.38 o 
  -2 -27   1        9.46       10.38      6.17 o 
  -1 -27   1       50.30       56.40      8.26 o 
   0 -27   1      167.63      170.42     10.01 o 
   1 -27   1       40.65       46.98      6.98 o 
   2 -27   1        8.99        6.32      5.38 o 
   3 -27   1       35.54       36.80      7.81 o 
   4 -27   1       16.92        2.30     10.77 o 
   5 -27   1       26.87       22.33     13.52 o 
   6 -27   1       25.03       24.45     14.79 o 
  -7 -26   1        4.90        0.96     10.03 o 
  -6 -26   1       25.74       25.74      9.65 o 
  -5 -26   1        3.25       -1.18      7.70 o 
  -4 -26   1       22.71       22.94      9.36 o 
  -3 -26   1       22.97       16.49      6.20 o 
  -2 -26   1        7.84        2.15      5.42 o 
  -1 -26   1       74.92       75.30      7.39 o 
   0 -26   1       94.03      112.18      8.66 o 
   1 -26   1       25.12       24.42      5.60 o 
   2 -26   1       98.56       95.16      9.21 o 
   3 -26   1      233.08      220.53     10.37 o 
   4 -26   1       26.53       29.41      8.79 o 
   5 -26   1       32.08        8.39     11.14 o 
   6 -26   1        3.46        0.30     12.81 o 
   7 -26   1        7.78       -5.08     12.22 o 
  -7 -25   1       29.32       22.64     10.25 o 
  -6 -25   1       20.12       17.56      9.05 o 
  -5 -25   1        9.54        2.41      6.74 o 
  -4 -25   1        6.72       10.09      7.19 o 
  -3 -25   1        2.84        6.35      7.16 o 
  -2 -25   1        3.65       -1.43      5.21 o 
  -1 -25   1      471.81      458.16     12.97 o 
   0 -25   1       34.25       28.85      5.53 o 
   1 -25   1       37.33       37.43      5.98 o 
   2 -25   1       18.44       18.46      4.94 o 
   3 -25   1       36.02       24.74      6.44 o 
   4 -25   1       28.63       42.24      7.67 o 
   5 -25   1      104.58      134.44     15.73 o 
   6 -25   1       66.97       63.04     16.26 o 
   7 -25   1       17.29       23.56     14.20 o 
  -8 -24   1       10.77        1.71      9.21 o 
  -7 -24   1        4.81        5.26      8.62 o 
  -6 -24   1       17.68       11.71      8.14 o 
  -5 -24   1       20.71       20.56      8.29 o 
  -4 -24   1       11.77       13.51      7.56 o 
  -3 -24   1       34.75       47.73      9.22 o 
  -2 -24   1       15.47        9.11      5.34 o 
  -1 -24   1      135.87      137.08      8.50 o 
   0 -24   1       87.97       86.11      7.93 o 
   1 -24   1       38.11       35.73      5.52 o 
   2 -24   1      145.45      145.07      8.37 o 
   3 -24   1      124.17      132.75      9.43 o 
   4 -24   1       25.89       23.45      6.48 o 
   5 -24   1       75.25       65.02     10.71 o 
   6 -24   1       10.76       -1.30      7.74 o 
   7 -24   1       29.24       29.43     14.75 o 
   8 -24   1       12.85       20.23     14.08 o 
  -8 -23   1       44.85       72.53     15.04 o 
  -7 -23   1       36.28       35.61      9.51 o 
  -6 -23   1       34.00       30.29     11.72 o 
  -5 -23   1       23.60       23.37      8.22 o 
  -4 -23   1       10.03       -0.14      6.47 o 
  -3 -23   1      100.55       83.12     15.95 o 
  -2 -23   1       35.35       29.56      5.45 o 
  -1 -23   1        0.94        5.01      4.01 o 
   0 -23   1       44.44       44.67      5.69 o 
   1 -23   1      141.73      148.48      9.92 o 
   2 -23   1       62.45       70.45      6.93 o 
   3 -23   1       78.81       93.63      8.74 o 
   4 -23   1        0.24       -2.45      4.45 o 
   5 -23   1       63.69       70.14     10.50 o 
   6 -23   1       51.15       65.11     10.68 o 
   7 -23   1       22.81       27.55      9.83 o 
   8 -23   1       18.32       20.70     14.89 o 
  -9 -22   1       23.47       36.41     15.39 o 
  -8 -22   1        8.09       15.49      8.37 o 
  -7 -22   1        8.91        4.33      7.37 o 
  -6 -22   1      195.21      198.76     13.95 o 
  -5 -22   1       61.41       56.41      9.52 o 
  -4 -22   1       23.85       23.42      7.66 o 
  -3 -22   1       26.52       29.21      7.43 o 
  -2 -22   1      108.15      120.79      9.20 o 
  -1 -22   1      393.07      398.78     11.74 o 
   0 -22   1      343.41      385.41     14.86 o 
   1 -22   1      239.82      234.28      9.18 o 
   2 -22   1      235.41      241.86      9.39 o 
   3 -22   1      191.96      181.96      9.75 o 
   4 -22   1        7.40        5.87      5.33 o 
   5 -22   1       17.54        7.75      5.47 o 
   6 -22   1        1.04        6.77      6.95 o 
   7 -22   1       14.12        8.07     11.50 o 
   8 -22   1       10.15       11.28     12.28 o 
  -9 -21   1        6.99       -3.99     11.84 o 
  -8 -21   1       58.47       75.37     12.09 o 
  -7 -21   1       19.08       17.84      7.70 o 
  -6 -21   1       72.39       74.50     10.49 o 
  -5 -21   1      155.64      175.79     12.48 o 
  -4 -21   1       89.11       95.00     15.76 o 
  -3 -21   1       43.07       51.77      6.82 o 
  -2 -21   1       75.64       79.21      7.67 o 
  -1 -21   1      472.84      478.95     12.02 o 
   0 -21   1     2580.04     2495.40     42.57 o 
   1 -21   1      219.11      223.70      8.87 o 
   2 -21   1       56.54       52.20      6.48 o 
   3 -21   1      117.33      110.28      8.42 o 
   4 -21   1       21.78       21.78      5.83 o 
   5 -21   1      190.79      154.96      9.97 o 
   6 -21   1       64.03       65.89     16.69 o 
   7 -21   1       25.71       15.88     12.35 o 
   8 -21   1        5.23        6.03     12.67 o 
   9 -21   1        8.83        8.25     12.63 o 
  -9 -20   1      171.73      208.69     23.02 o 
  -8 -20   1       10.90       10.07     12.04 o 
  -7 -20   1        0.98       -3.85      6.75 o 
  -6 -20   1      128.21      140.38     11.84 o 
  -5 -20   1       37.46       38.50     10.60 o 
  -4 -20   1       12.26        7.77      6.16 o 
  -3 -20   1      126.59      130.75      8.44 o 
  -2 -20   1      108.36      115.91     10.59 o 
  -1 -20   1     1368.39     1446.21     28.52 o 
   0 -20   1      333.70      345.04     10.23 o 
   1 -20   1      144.39      148.27      7.50 o 
   2 -20   1      264.32      254.40     11.84 o 
   3 -20   1      453.10      415.49     12.89 o 
   4 -20   1      168.98      149.61      9.18 o 
   5 -20   1      172.84      149.13      9.31 o 
   6 -20   1       10.21       10.97      5.63 o 
   7 -20   1       63.47       72.68     16.74 o 
   8 -20   1       85.74      131.57     20.88 o 
   9 -20   1        3.43       -2.56     12.10 o 
 -10 -19   1       27.12       14.67     13.48 o 
  -9 -19   1       28.27       41.88     14.93 o 
  -8 -19   1       66.37       44.26     14.16 o 
  -7 -19   1       15.09       12.04      7.43 o 
  -6 -19   1       13.90        2.58      6.25 o 
  -5 -19   1       46.95       34.46      7.80 o 
  -4 -19   1       55.62       49.36      7.92 o 
  -3 -19   1      135.64      127.38      7.94 o 
  -2 -19   1      172.09      167.87      8.65 o 
  -1 -19   1     1948.08     1898.00     21.25 o 
   0 -19   1       91.95      103.32      6.72 o 
   1 -19   1      298.24      294.37     10.30 o 
   2 -19   1      231.17      205.33      9.15 o 
   3 -19   1      432.91      416.55     12.51 o 
   4 -19   1       69.03       67.49      6.96 o 
   5 -19   1      466.23      421.97     20.93 o 
   6 -19   1      149.42      152.12      9.75 o 
   7 -19   1      108.23      106.42     17.89 o 
   8 -19   1        1.08        2.40      9.52 o 
   9 -19   1       40.83       41.27     14.04 o 
 -10 -18   1        9.56        4.70     12.10 o 
  -9 -18   1       30.58       12.02     12.79 o 
  -8 -18   1        2.49       -3.17     10.71 o 
  -7 -18   1       47.89       42.12      8.92 o 
  -6 -18   1       21.06       11.45      7.04 o 
  -5 -18   1       59.43       63.92      8.97 o 
  -4 -18   1       47.94       48.50      5.90 o 
  -3 -18   1       60.91       54.86      5.87 o 
  -2 -18   1      240.52      255.72      9.74 o 
  -1 -18   1      313.27      342.95     10.24 o 
   0 -18   1      590.30      596.04     11.78 o 
   1 -18   1      230.52      248.48      8.41 o 
   2 -18   1      299.36      290.44     10.07 o 
   3 -18   1      427.59      411.75     12.11 o 
   4 -18   1      173.01      161.64     12.33 o 
   5 -18   1      531.02      478.79     13.97 o 
   6 -18   1      107.74      119.29     11.64 o 
   7 -18   1      232.90      209.86     19.89 o 
   8 -18   1       18.65       18.80     10.67 o 
   9 -18   1       32.30       21.89     14.16 o 
  10 -18   1       13.27        3.79     12.63 o 
 -10 -17   1       13.97       11.90     13.17 o 
  -9 -17   1        0.27       -8.19      8.90 o 
  -8 -17   1       32.93       21.99     11.22 o 
  -7 -17   1      114.23      152.45     12.21 o 
  -6 -17   1       12.50        4.22      5.59 o 
  -5 -17   1       83.03       89.13     26.21 o 
  -4 -17   1       33.30       38.14      6.05 o 
  -3 -17   1       37.66       46.96      9.97 o 
  -2 -17   1       89.12       88.98      9.78 o 
  -1 -17   1      539.37      549.15     12.79 o 
   0 -17   1       43.60       54.25      4.80 o 
   1 -17   1      144.64      172.80     12.64 o 
   2 -17   1       64.89       65.02      6.06 o 
   3 -17   1      337.97      333.93     10.85 o 
   4 -17   1       36.55       29.66      5.29 o 
   5 -17   1      307.35      319.42     11.59 o 
   6 -17   1      142.00      155.50     11.63 o 
   7 -17   1      206.09      182.76     19.43 o 
   8 -17   1       36.04       35.00     12.33 o 
   9 -17   1       65.19       73.63     16.99 o 
  10 -17   1       32.05       53.09     17.51 o 
 -11 -16   1        1.27        0.67     12.97 o 
 -10 -16   1        4.42        7.10     12.22 o 
  -9 -16   1       15.42       19.45     11.13 o 
  -8 -16   1       64.97       54.35     13.23 o 
  -7 -16   1       67.47       66.01      9.64 o 
  -6 -16   1      298.07      288.90     14.34 o 
  -5 -16   1      100.33       91.99     10.01 o 
  -4 -16   1       51.70       59.31      6.03 o 
  -3 -16   1       41.23       42.20      4.97 o 
  -2 -16   1      107.63      108.17      8.30 o 
  -1 -16   1      152.82      168.67      7.71 o 
   0 -16   1     1122.19     1181.97     15.13 o 
   1 -16   1     1429.94     1407.16     31.91 o 
   2 -16   1      331.01      306.18     10.17 o 
   3 -16   1      260.20      228.42      9.15 o 
   4 -16   1      184.75      194.35      8.70 o 
   5 -16   1      149.86      137.22      8.27 o 
   6 -16   1        1.38        3.66      5.81 o 
   7 -16   1      283.59      259.97     20.90 o 
   8 -16   1       26.88       26.14     11.14 o 
   9 -16   1       15.45       24.57     11.50 o 
  10 -16   1       39.21       27.43     12.81 o 
 -11 -15   1       24.67       45.23     14.73 o 
 -10 -15   1        3.29       -5.31     10.67 o 
  -9 -15   1       12.74       18.86     11.40 o 
  -8 -15   1       99.05      110.01     17.43 o 
  -7 -15   1      134.74      131.73     11.64 o 
  -6 -15   1       82.46       88.58      9.95 o 
  -5 -15   1      265.23      295.05     14.37 o 
  -4 -15   1      148.83      154.25      7.73 o 
  -3 -15   1       25.91       28.51      7.96 o 
  -2 -15   1      134.65      118.81      7.70 o 
  -1 -15   1     1069.44     1068.92     37.01 o 
   0 -15   1     2491.18     2493.46     21.45 o 
   1 -15   1      472.23      536.04     20.92 o 
   2 -15   1      170.21      173.99      7.40 o 
   3 -15   1      489.19      495.29     11.84 o 
   4 -15   1       18.28       16.24      4.66 o 
   5 -15   1      379.27      370.42     11.81 o 
   6 -15   1      236.41      222.46     17.53 o 
   7 -15   1      335.03      335.91     22.88 o 
   8 -15   1      103.03      118.16     17.85 o 
   9 -15   1       48.93       54.10     14.81 o 
  10 -15   1       13.99       24.81     14.22 o 
  11 -15   1       25.99       35.12     15.45 o 
 -11 -14   1        7.24       19.30     12.51 o 
 -10 -14   1       45.63       37.18     14.06 o 
  -9 -14   1      147.06      221.52     20.34 o 
  -8 -14   1       34.28       32.52     11.70 o 
  -7 -14   1       50.18       42.97     10.79 o 
  -6 -14   1      255.51      280.58     16.74 o 
  -5 -14   1      543.80      609.37     38.32 o 
  -4 -14   1       39.68       44.31      5.90 o 
  -3 -14   1      131.61      139.57      6.75 o 
  -2 -14   1      209.40      198.35      7.47 o 
  -1 -14   1      484.34      502.16     10.98 o 
   0 -14   1     1081.88     1141.54     18.07 o 
   1 -14   1     1370.69     1403.43     22.19 o 
   2 -14   1       59.44       59.57      5.24 o 
   3 -14   1      313.80      343.65     10.02 o 
   4 -14   1      195.07      185.42      8.10 o 
   5 -14   1      327.64      282.92     10.06 o 
   6 -14   1        6.32        3.71      7.69 o 
   7 -14   1      250.72      211.52     18.14 o 
   8 -14   1        5.39        9.80      8.86 o 
   9 -14   1       33.21       48.53     13.19 o 
  10 -14   1        6.98       -8.29      8.29 o 
  11 -14   1        7.61        9.42     13.09 o 
 -11 -13   1       15.45       12.73     11.74 o 
 -10 -13   1      136.70      130.57     19.71 o 
  -9 -13   1       81.01       78.01     15.76 o 
  -8 -13   1       91.51       91.21     15.17 o 
  -7 -13   1       61.45       52.63     11.40 o 
  -6 -13   1       38.38       29.61     10.46 o 
  -5 -13   1      368.87      383.00     23.17 o 
  -4 -13   1      295.67      323.78      9.52 o 
  -3 -13   1       12.60       11.17      2.24 o 
  -2 -13   1       78.87       68.71      3.68 o 
  -1 -13   1      147.76      128.14      6.17 o 
   0 -13   1      498.96      547.78     14.53 o 
   1 -13   1       62.61       49.80      4.53 o 
   2 -13   1      532.71      557.50     11.28 o 
   3 -13   1      184.85      191.12      7.46 o 
   4 -13   1      454.77      451.46     11.31 o 
   5 -13   1      776.63      717.32     14.94 o 
   6 -13   1      200.76      190.47     16.22 o 
   7 -13   1      487.89      386.03     22.69 o 
   8 -13   1      154.53      137.43     18.18 o 
   9 -13   1      151.87      148.99     18.44 o 
  10 -13   1        8.37        1.78     10.15 o 
  11 -13   1       20.62       13.11     12.99 o 
 -11 -12   1        6.20       19.43     12.79 o 
 -10 -12   1       54.14       46.98     13.33 o 
  -9 -12   1      288.46      302.75     22.07 o 
  -8 -12   1       21.79       13.56      9.30 o 
  -7 -12   1      129.73      145.56     15.84 o 
  -6 -12   1       90.80       86.37      8.89 o 
  -5 -12   1     1942.49     2015.05     31.13 o 
  -4 -12   1      621.90      590.87     16.99 o 
  -3 -12   1     3516.41     3711.03     48.04 o 
  -2 -12   1      433.21      423.64     13.57 o 
  -1 -12   1      960.58     1104.51     14.99 o 
   0 -12   1     3162.18     3088.30     40.44 o 
   1 -12   1      794.87      777.20     12.17 o 
   2 -12   1      412.23      443.15      9.79 o 
   3 -12   1      233.55      203.90      4.88 o 
   4 -12   1      646.41      679.63     13.41 o 
   5 -12   1     1019.49      990.71     20.74 o 
   6 -12   1       87.42       74.06     12.95 o 
   7 -12   1     1081.44     1055.23     35.35 o 
   8 -12   1       69.85       79.24     14.42 o 
   9 -12   1      112.90      118.79     18.02 o 
  10 -12   1       35.18       26.89     11.84 o 
  11 -12   1       21.59        6.56     11.68 o 
 -11 -11   1      109.27      152.80     20.94 o 
 -10 -11   1       25.60       16.60     11.74 o 
  -9 -11   1       61.67       60.10     13.54 o 
  -8 -11   1       32.36       23.26      9.62 o 
  -7 -11   1      679.14      721.48     28.12 o 
  -6 -11   1       74.28       84.77      6.57 o 
  -5 -11   1     1048.17     1145.90     26.08 o 
  -4 -11   1     2238.93     2276.98     37.49 o 
  -3 -11   1     1068.99     1160.86     18.69 o 
  -2 -11   1     2287.51     2239.02     43.83 o 
  -1 -11   1     3665.84     3927.36     28.16 o 
   0 -11   1      312.13      319.28      7.11 o 
   1 -11   1      385.17      424.43      9.00 o 
   2 -11   1      635.75      624.61     10.91 o 
   3 -11   1      752.36      731.49      9.95 o 
   4 -11   1      638.27      673.03     11.91 o 
   5 -11   1      423.57      365.06     15.87 o 
   6 -11   1      368.13      366.81     15.85 o 
   7 -11   1      471.98      406.05     22.81 o 
   8 -11   1       30.49       48.88     11.36 o 
   9 -11   1      151.62      136.95     16.64 o 
  10 -11   1       16.95       29.55     12.02 o 
  11 -11   1       40.64       33.83     15.49 o 
 -12 -10   1        6.92       10.69     11.92 o 
 -11 -10   1       51.80       52.95     14.85 o 
 -10 -10   1        1.65        5.12     10.45 o 
  -9 -10   1       25.02       23.10     12.14 o 
  -8 -10   1      258.18      251.81     12.79 o 
  -7 -10   1      104.14      105.02      8.68 o 
  -6 -10   1       45.57       44.17      6.09 o 
  -5 -10   1       60.09       69.48      5.47 o 
  -4 -10   1     1534.82     1645.34     16.54 o 
  -3 -10   1     2381.31     2444.02     55.45 o 
  -2 -10   1     4116.66     4048.20     52.72 o 
  -1 -10   1     3274.70     3507.80     45.70 o 
   0 -10   1      371.65      378.24      7.70 o 
   1 -10   1     2228.97     2214.54     40.40 o 
   2 -10   1     2103.47     2151.44     46.93 o 
   3 -10   1     1160.84     1166.04     12.22 o 
   4 -10   1      226.66      219.06      5.84 o 
   5 -10   1      322.85      297.31      9.90 o 
   6 -10   1      595.64      572.84     49.39 o 
   7 -10   1      803.28      778.06     27.02 o 
   8 -10   1        9.86        7.44      7.63 o 
   9 -10   1      278.86      332.87     24.13 o 
  10 -10   1       33.91       26.87     12.35 o 
  11 -10   1       20.49        4.18     11.40 o 
 -12  -9   1        8.93       15.21     13.05 o 
 -11  -9   1      119.87      112.27     18.16 o 
 -10  -9   1       49.39       49.50     12.89 o 
  -9  -9   1       82.18       74.34      9.52 o 
  -8  -9   1      246.52      209.17     11.18 o 
  -7  -9   1     1102.08     1072.02     31.99 o 
  -6  -9   1       57.24       44.83      5.99 o 
  -5  -9   1     1073.06     1145.53     21.79 o 
  -4  -9   1      738.33      747.39     11.82 o 
  -3  -9   1       21.52       28.06      2.64 o 
  -2  -9   1     1460.20     1239.81     10.83 o 
  -1  -9   1      733.69      788.16     22.67 o 
   0  -9   1     2925.82     2675.10     49.87 o 
   1  -9   1     2707.18     2704.64     38.47 o 
   2  -9   1      545.92      573.21     10.90 o 
   3  -9   1      292.72      309.13      7.02 o 
   4  -9   1       22.53       29.70      5.27 o 
   5  -9   1      305.67      294.00     10.75 o 
   6  -9   1        2.11        4.20      4.32 o 
   7  -9   1      914.30      865.37     23.53 o 
   8  -9   1       26.71       31.21      6.84 o 
   9  -9   1      357.03      378.75     24.86 o 
  10  -9   1       71.65       89.31     16.52 o 
  11  -9   1       38.59       58.60     16.04 o 
  12  -9   1       60.24       46.88     15.78 o 
 -12  -8   1       15.87       16.28     12.18 o 
 -11  -8   1       22.40       24.19     12.73 o 
 -10  -8   1      523.78      494.94     18.32 o 
  -9  -8   1      204.09      213.27     12.37 o 
  -8  -8   1      151.77      153.00     12.95 o 
  -7  -8   1      118.53      102.16      8.35 o 
  -6  -8   1      710.64      720.92     17.37 o 
  -5  -8   1      859.07      836.40     13.69 o 
  -4  -8   1      593.27      630.35     10.94 o 
  -3  -8   1     1598.11     1819.64     14.35 o 
  -2  -8   1      974.66      867.39      8.76 o 
  -1  -8   1      928.92     1010.88      8.94 o 
   0  -8   1     9204.04     9371.31     75.50 o 
   1  -8   1     5463.17     5536.09     58.55 o 
   2  -8   1       20.73       20.51      1.93 o 
   3  -8   1       66.63       64.05      3.25 o 
   4  -8   1      338.32      326.47     11.08 o 
   5  -8   1      281.04      262.92     18.97 o 
   6  -8   1      114.02      117.47      7.50 o 
   7  -8   1      721.73      680.46     17.33 o 
   8  -8   1       18.51       22.00      6.24 o 
   9  -8   1      256.75      243.92     13.20 o 
  10  -8   1       61.23       88.36     15.96 o 
  11  -8   1       13.85       11.56     11.56 o 
  12  -8   1        7.02       -3.45     11.72 o 
 -12  -7   1       16.07       17.43     13.27 o 
 -11  -7   1       36.20       38.09      8.62 o 
 -10  -7   1      257.51      241.66     14.49 o 
  -9  -7   1      120.58      126.34     10.80 o 
  -8  -7   1      268.58      261.96     12.45 o 
  -7  -7   1      352.16      363.67     13.12 o 
  -6  -7   1       83.41       68.51      6.60 o 
  -5  -7   1      349.59      383.38     21.75 o 
  -4  -7   1      208.18      209.66      7.28 o 
  -3  -7   1      213.76      199.39      4.76 o 
  -2  -7   1      762.91      817.77     16.49 o 
  -1  -7   1     2569.26     2513.51     26.24 o 
   0  -7   1      813.79      775.46     21.35 o 
   1  -7   1      693.74      676.26     18.88 o 
   2  -7   1      881.15      868.08      8.29 o 
   3  -7   1      518.69      535.55      7.53 o 
   4  -7   1      435.11      419.45     46.98 o 
   5  -7   1      553.50      506.06     26.24 o 
   6  -7   1       37.34       35.39      5.34 o 
   7  -7   1      392.48      415.69     13.92 o 
   8  -7   1      207.54      203.21     11.48 o 
   9  -7   1      210.19      220.98     14.65 o 
  10  -7   1       63.49       67.03     10.43 o 
  11  -7   1       62.18       51.02     14.52 o 
  12  -7   1       92.52      106.74     19.47 o 
 -12  -6   1       65.04       93.22     11.99 o 
 -11  -6   1       14.00       18.47      7.20 o 
 -10  -6   1       14.82       16.92      6.57 o 
  -9  -6   1      647.86      658.80     19.44 o 
  -8  -6   1      191.57      197.54     10.80 o 
  -7  -6   1      813.08      872.73     28.94 o 
  -6  -6   1      305.12      286.76     13.58 o 
  -5  -6   1     3333.31     3604.56     46.23 o 
  -4  -6   1      246.12      277.19      7.07 o 
  -3  -6   1     2701.50     2796.40     37.62 o 
  -2  -6   1      813.67      755.37     26.32 o 
  -1  -6   1     1523.81     1441.95     83.47 o 
   0  -6   1     4369.45     4252.08     42.01 o 
   1  -6   1     1001.49      973.48     13.08 o 
   2  -6   1     1631.43     1693.11     12.18 o 
   3  -6   1       31.20       27.18      2.81 o 
   4  -6   1       10.72       10.19      2.84 o 
   5  -6   1      517.74      523.62     24.04 o 
   6  -6   1      217.74      215.85     13.54 o 
   7  -6   1      874.06      799.45     18.77 o 
   8  -6   1       94.13       90.08     13.31 o 
   9  -6   1      174.05      174.39     11.74 o 
  10  -6   1      159.65      177.81     13.48 o 
  11  -6   1       26.39       22.14      8.46 o 
  12  -6   1       19.30        6.03     12.02 o 
 -12  -5   1       20.56       17.18      8.44 o 
 -11  -5   1       12.19        8.32      7.36 o 
 -10  -5   1       14.99       17.00      7.26 o 
  -9  -5   1       34.41       50.45      8.35 o 
  -8  -5   1      213.72      182.45     10.91 o 
  -7  -5   1      747.75      828.82     18.47 o 
  -6  -5   1      361.90      355.31     11.44 o 
  -5  -5   1     3286.73     3638.19     33.47 o 
  -4  -5   1       86.79       86.39      4.55 o 
  -3  -5   1       83.34       64.22      3.64 o 
  -2  -5   1     2069.25     1829.55     17.17 o 
  -1  -5   1     8737.87     8744.55     40.18 o 
   0  -5   1     1200.31     1182.09     12.13 o 
   1  -5   1     1633.90     1464.64     26.81 o 
   2  -5   1      138.46      176.06      5.54 o 
   3  -5   1       65.57       69.39      4.15 o 
   4  -5   1       39.79       37.75     13.97 o 
   5  -5   1      297.90      302.05     11.84 o 
   6  -5   1      541.17      526.16     16.51 o 
   7  -5   1      406.43      399.97     13.58 o 
   8  -5   1       91.58       96.34      9.19 o 
   9  -5   1      345.53      349.95     15.21 o 
  10  -5   1       64.11       82.47     10.76 o 
  11  -5   1      125.42      148.84     14.65 o 
  12  -5   1       88.66       99.09     19.19 o 
 -12  -4   1      108.82      120.48     13.40 o 
 -11  -4   1       24.21       27.27     12.65 o 
 -10  -4   1       12.84        9.66      6.66 o 
  -9  -4   1       34.21       30.19     14.78 o 
  -8  -4   1      197.94      191.32     10.70 o 
  -7  -4   1      740.66      792.61     32.33 o 
  -6  -4   1      280.86      303.88     14.89 o 
  -5  -4   1      643.87      597.82     13.22 o 
  -4  -4   1      472.69      536.65     10.90 o 
  -3  -4   1     1007.59      944.63     34.89 o 
  -2  -4   1     1367.93     1322.51     11.79 o 
  -1  -4   1     9794.12     9610.36     74.69 o 
   0  -4   1     4139.13     4061.99     36.36 o 
   2  -4   1     1447.11     1236.40     11.59 o 
   3  -4   1      121.84      134.71      5.35 o 
   4  -4   1      126.10      137.10      6.25 o 
   5  -4   1       60.60       64.52      5.58 o 
   6  -4   1       29.75       30.24      4.89 o 
   7  -4   1      734.77      743.59     40.67 o 
   8  -4   1       62.50       53.36      7.44 o 
   9  -4   1      743.69      734.96     20.84 o 
  10  -4   1      496.36      538.10     19.66 o 
  11  -4   1       46.53       58.57     10.22 o 
  12  -4   1       34.53       50.03     11.46 o 
 -12  -3   1       16.76       13.97      8.55 o 
 -11  -3   1       32.26       33.72      9.28 o 
 -10  -3   1      151.55      123.97     11.31 o 
  -9  -3   1       22.83       31.22      7.01 o 
  -8  -3   1      128.64      133.94      9.25 o 
  -7  -3   1      588.95      674.03     74.70 o 
  -6  -3   1      317.83      334.13     28.59 o 
  -5  -3   1      490.54      598.91     22.07 o 
  -4  -3   1      157.13      178.87      6.99 o 
  -3  -3   1      281.11      225.53      5.62 o 
  -2  -3   1     2208.57     2084.05     22.26 o 
  -1  -3   1     3232.46     2933.10     28.56 o 
   0  -3   1    11668.63    11255.86     85.52 o 
   1  -3   1    11177.51    11222.01     86.48 o 
   2  -3   1      453.65      467.96     14.86 o 
   3  -3   1      116.39      119.21      5.10 o 
   4  -3   1      294.63      245.87      7.87 o 
   5  -3   1      111.92      102.92      7.58 o 
   6  -3   1       97.58      113.14      7.38 o 
   7  -3   1      443.62      471.89     16.03 o 
   8  -3   1       65.62       78.85      8.64 o 
   9  -3   1      541.59      503.48     17.68 o 
  10  -3   1      139.04      155.63     11.83 o 
  11  -3   1      143.07      146.74     12.86 o 
  12  -3   1       91.06      116.16     36.74 o 
 -12  -2   1       13.58       11.90      8.56 o 
 -11  -2   1      137.90      142.37     13.29 o 
 -10  -2   1      113.70       94.07     15.40 o 
  -9  -2   1       95.73      133.22     11.18 o 
  -8  -2   1       43.17       38.47      6.28 o 
  -7  -2   1      300.03      381.05     12.52 o 
  -6  -2   1      699.98      699.70     21.61 o 
  -5  -2   1      814.59      819.39     15.10 o 
  -4  -2   1      397.17      465.71     50.18 o 
  -3  -2   1     5574.56     5576.77     91.93 o 
  -2  -2   1     2229.43     2147.23     95.87 o 
  -1  -2   1      993.19     1008.06     14.27 o 
   0  -2   1     4131.81     4140.76     37.28 o 
   1  -2   1     9262.56    10015.54     76.82 o 
   2  -2   1      434.61      353.28      9.17 o 
   3  -2   1      205.75      190.46      8.38 o 
   4  -2   1       74.76       80.52      7.02 o 
   5  -2   1      734.96      796.62     20.81 o 
   6  -2   1        5.10        1.12      2.90 o 
   7  -2   1      660.48      653.35     16.90 o 
   8  -2   1        3.16       -1.12      4.43 o 
   9  -2   1      517.23      507.90     17.86 o 
  10  -2   1      278.20      288.47     14.77 o 
  11  -2   1       42.24       40.39      9.31 o 
  12  -2   1       16.26       27.19      8.97 o 
 -12  -1   1        2.27       -6.71      6.71 o 
 -11  -1   1      122.99      141.68     12.42 o 
 -10  -1   1       24.53       27.04      7.73 o 
  -9  -1   1      115.75      119.05     10.45 o 
  -8  -1   1       63.55       66.80      7.84 o 
  -7  -1   1      674.38      720.44     26.27 o 
  -6  -1   1      141.22      144.10      7.68 o 
  -5  -1   1     4718.24     5170.56    141.82 o 
  -4  -1   1      404.92      418.80     20.85 o 
  -3  -1   1     3001.95     2964.80     23.85 o 
  -2  -1   1    10042.08     8676.74     66.06 o 
  -1  -1   1    13126.70    12519.83     93.34 o 
   0  -1   1     4004.35     3570.06     33.60 o 
   1  -1   1     3290.90     3239.33     30.48 o 
   2  -1   1     1200.17     1187.80     17.88 o 
   3  -1   1      205.77      215.69      9.00 o 
   4  -1   1      519.55      617.71     16.70 o 
   5  -1   1     1241.50     1339.11     27.30 o 
   6  -1   1       53.42       65.04      8.69 o 
   7  -1   1      404.78      442.78     19.25 o 
   8  -1   1       48.75       56.25      7.54 o 
   9  -1   1      347.61      318.80     14.86 o 
  10  -1   1       11.92        9.19      6.98 o 
  11  -1   1       14.58        9.35      7.56 o 
  12  -1   1       57.11       55.44     10.73 o 
 -12   0   1       22.43       12.39     10.67 o 
 -11   0   1       52.66       54.54     10.17 o 
 -10   0   1        0.67       -1.07      9.26 o 
  -9   0   1      694.08      681.67     60.95 o 
  -8   0   1      242.39      235.49     11.25 o 
  -7   0   1       24.40       28.05      7.16 o 
  -6   0   1        6.16        3.48      3.05 o 
  -5   0   1     1006.40     1198.86     19.46 o 
  -4   0   1      265.69      238.49      7.49 o 
  -3   0   1       45.42       63.73      6.27 o 
  -2   0   1    28430.04    26547.81    171.51 o 
  -1   0   1      836.36      778.72     12.28 o 
   0   0   1      151.48      147.92      4.65 o 
   2   0   1     3502.38     3471.97     34.86 o 
   3   0   1       67.32       46.49      5.27 o 
   4   0   1       12.28        7.65      4.05 o 
   5   0   1      999.36     1080.92     25.18 o 
   6   0   1        0.21        1.51      4.22 o 
   7   0   1      579.56      544.81     21.36 o 
   8   0   1        7.36        6.41      6.62 o 
   9   0   1      152.83      142.56     11.36 o 
  10   0   1       12.06       16.87      7.18 o 
  11   0   1        0.46        2.10      8.01 o 
  12   0   1        0.06       -3.57      7.57 o 
 -12   1   1        2.01       -5.99      9.10 o 
 -11   1   1      119.70      136.30     14.73 o 
 -10   1   1       23.56       22.34      6.83 o 
  -9   1   1      114.20      106.76     16.08 o 
  -8   1   1       64.24       64.73      7.60 o 
  -7   1   1      665.45      664.56     16.30 o 
  -6   1   1      144.34      152.88      8.16 o 
  -5   1   1     4718.98     5370.41     89.79 o 
  -4   1   1      392.08      429.76     12.72 o 
  -3   1   1     3003.79     2852.16     34.26 o 
  -2   1   1     9978.19     8979.33     68.45 o 
  -1   1   1    13111.59    12279.73     90.51 o 
   0   1   1     3968.60     3975.90     36.56 o 
   1   1   1     3277.90     3317.99     31.63 o 
   2   1   1     1183.18     1102.70     17.98 o 
   3   1   1      200.69      203.37      9.00 o 
   4   1   1      516.96      572.65     16.64 o 
   5   1   1     1214.83     1227.33     27.19 o 
   6   1   1       53.84       50.05      7.89 o 
   7   1   1      400.19      446.94     19.98 o 
   8   1   1       48.70       48.78      9.78 o 
   9   1   1      341.49      315.82     14.65 o 
  10   1   1       11.74        9.88      6.55 o 
  11   1   1       14.48       24.08     10.72 o 
  12   1   1       58.07       67.42     11.43 o 
 -12   2   1       13.59       25.30     12.81 o 
 -11   2   1      140.42      152.82     12.76 o 
 -10   2   1      116.12      102.23     11.04 o 
  -9   2   1       99.29      112.07      9.86 o 
  -8   2   1       42.40       44.14      6.76 o 
  -7   2   1      302.75      334.71     12.03 o 
  -6   2   1      693.62      746.61     23.20 o 
  -5   2   1      824.95      756.58     21.46 o 
  -3   2   1     5563.96     5951.52     55.86 o 
  -2   2   1     2291.51     2345.44     27.71 o 
  -1   2   1     1005.48      954.86     13.83 o 
   0   2   1     4176.10     4161.43     38.39 o 
   1   2   1     9275.78     9541.03     71.43 o 
   2   2   1      451.00      385.60     10.79 o 
   3   2   1      212.12      202.27      9.18 o 
   4   2   1       76.20       81.33      7.20 o 
   5   2   1      754.31      792.57     22.10 o 
   6   2   1        4.00       -0.71      3.97 o 
   7   2   1      667.19      666.24     24.39 o 
   8   2   1        3.34        1.71      5.79 o 
   9   2   1      519.40      506.71     24.93 o 
  10   2   1      278.76      309.86     36.13 o 
  11   2   1       40.44       44.02      9.65 o 
  12   2   1       15.92        5.02      7.74 o 
 -12   3   1       15.98       29.15     13.21 o 
 -11   3   1       29.56       43.98     12.93 o 
 -10   3   1      149.94      128.13     11.58 o 
  -9   3   1       22.26        9.64      5.75 o 
  -8   3   1      129.10      135.89      9.17 o 
  -7   3   1      590.43      627.16     23.42 o 
  -6   3   1      319.49      332.77     16.00 o 
  -5   3   1      490.57      539.35     18.43 o 
  -4   3   1      160.18      190.86     10.41 o 
  -3   3   1      293.69      317.71     11.55 o 
  -2   3   1     2191.82     1998.71     25.58 o 
  -1   3   1     3227.98     2829.36     28.03 o 
   0   3   1    11663.19    11690.23     96.29 o 
   1   3   1    11171.22    10847.95     79.46 o 
   2   3   1      443.06      415.01     11.56 o 
   3   3   1      118.92      127.67      7.73 o 
   4   3   1      302.69      252.64     11.59 o 
   5   3   1      102.53      100.49      8.90 o 
   6   3   1       98.32      100.21      9.91 o 
   7   3   1      441.28      450.96     20.43 o 
   8   3   1       65.58       93.24     13.03 o 
   9   3   1      540.90      509.99     24.87 o 
  10   3   1      139.14      148.91     16.72 o 
  11   3   1      144.50      148.65     12.58 o 
  12   3   1       91.36      108.00     13.12 o 
 -12   4   1      109.89      118.80     19.35 o 
 -11   4   1       25.25       35.60     11.98 o 
 -10   4   1       12.17        5.12      5.88 o 
  -9   4   1       31.09       35.24      7.01 o 
  -8   4   1      196.93      170.23     14.71 o 
  -7   4   1      737.16      766.80     26.11 o 
  -6   4   1      283.51      314.67     15.72 o 
  -5   4   1      631.63      569.68     19.05 o 
  -4   4   1      459.34      312.09     12.64 o 
  -3   4   1     1003.96     1039.67     20.49 o 
  -2   4   1     1322.29     1276.67     19.83 o 
  -1   4   1     9771.68    10051.95     74.09 o 
   0   4   1     4103.77     3875.37     36.02 o 
   1   4   1     7653.56     8119.42     45.58 o 
   2   4   1     1448.48     1277.09     20.82 o 
   3   4   1      127.55      111.97      7.57 o 
   4   4   1      129.31      117.17      8.70 o 
   5   4   1       55.71       52.19      7.71 o 
   6   4   1       27.29       24.45      6.88 o 
   7   4   1      733.24      718.41     25.83 o 
   8   4   1       62.98       55.70     10.21 o 
   9   4   1      741.53      631.28     27.92 o 
  10   4   1      497.57      517.01     27.04 o 
  11   4   1       45.57       54.47     13.09 o 
  12   4   1       34.02       35.87      9.78 o 
 -12   5   1       19.88       48.11     14.56 o 
 -11   5   1       12.51       14.93     10.83 o 
 -10   5   1       13.73       16.89      7.20 o 
  -9   5   1       35.16       43.83     15.76 o 
  -8   5   1      214.55      194.93     16.02 o 
  -7   5   1      757.07      791.00     26.88 o 
  -6   5   1      357.66      368.55     17.06 o 
  -5   5   1     3286.22     3709.38     50.74 o 
  -4   5   1       93.46      105.86      8.33 o 
  -3   5   1       85.84       76.77      7.06 o 
  -2   5   1     2098.53     1935.74     25.27 o 
  -1   5   1     8751.93     8864.79     66.31 o 
   0   5   1     1256.81     1220.50     15.15 o 
   1   5   1     1637.02     1529.96     13.09 o 
   2   5   1      132.73      168.61      7.73 o 
   3   5   1       62.67       60.69      6.29 o 
   4   5   1       37.56       35.34      6.21 o 
   5   5   1      306.14      371.06     15.92 o 
   6   5   1      541.82      504.99     19.68 o 
   7   5   1      409.14      402.33     19.96 o 
   8   5   1       91.56      112.23     12.89 o 
   9   5   1      348.15      328.97     21.03 o 
  10   5   1       64.11       78.94     15.39 o 
  11   5   1      126.29      132.46     19.27 o 
  12   5   1       89.62      114.73     27.44 o 
 -12   6   1       66.29       61.61     15.09 o 
 -11   6   1       14.40       10.29     10.21 o 
 -10   6   1       14.93       12.53      8.47 o 
  -9   6   1      650.89      637.58     28.85 o 
  -8   6   1      189.02      214.96     16.36 o 
  -7   6   1      809.16      784.12     26.98 o 
  -6   6   1      308.64      321.49     16.49 o 
  -4   6   1      238.54      291.87     13.06 o 
  -2   6   1      789.68      703.27     14.92 o 
  -1   6   1     1521.23     1489.29     19.37 o 
   0   6   1     4317.04     4239.98     38.55 o 
   1   6   1     1004.89      992.20      9.90 o 
   2   6   1     1641.96     1723.42     25.40 o 
   3   6   1       32.08       42.83      6.25 o 
   4   6   1       11.70       19.12      4.86 o 
   5   6   1      522.81      506.58     18.56 o 
   6   6   1      219.12      234.47     14.12 o 
   7   6   1      867.55      840.44     28.15 o 
   8   6   1       95.20      102.46     12.61 o 
   9   6   1      171.32      169.84     16.44 o 
  10   6   1      159.41      157.89     17.21 o 
  11   6   1       26.46       25.26     11.90 o 
  12   6   1       19.13       13.12      7.89 o 
 -12   7   1       15.33       10.83     10.99 o 
 -11   7   1       34.90       49.22     14.18 o 
 -10   7   1      255.72      246.40     19.45 o 
  -9   7   1      119.68      102.73     16.38 o 
  -8   7   1      269.72      263.87     18.24 o 
  -7   7   1      351.66      364.16     19.43 o 
  -5   7   1      350.81      463.07     17.96 o 
  -4   7   1      214.64      218.72     11.73 o 
  -3   7   1      217.09      224.57     10.49 o 
  -2   7   1      741.28      823.66     16.62 o 
  -1   7   1     2562.58     2598.83     27.56 o 
   0   7   1      773.52      774.00     36.44 o 
   1   7   1      691.65      633.57     13.18 o 
   2   7   1      864.54      931.99     18.78 o 
   3   7   1      527.87      527.86     15.79 o 
   4   7   1      429.55      442.20     16.21 o 
   5   7   1      542.02      502.75     18.58 o 
   6   7   1       38.40       32.01      7.54 o 
   7   7   1      390.53      307.38     18.02 o 
   8   7   1      207.39      210.44     16.59 o 
   9   7   1      211.54      219.70     18.10 o 
  10   7   1       63.78       77.00     15.35 o 
  11   7   1       61.19       51.99     14.18 o 
  12   7   1       92.62      100.22     18.08 o 
 -12   8   1       16.55       40.91     14.69 o 
 -11   8   1       23.25       26.87     12.77 o 
 -10   8   1      528.25      473.69     26.08 o 
  -9   8   1      206.51      127.88     17.41 o 
  -8   8   1      151.20      136.83     14.30 o 
  -7   8   1      117.49      116.49     12.51 o 
  -6   8   1      707.13      734.11     24.47 o 
  -5   8   1      866.59      831.91     24.02 o 
  -4   8   1      579.45      597.87     18.46 o 
  -3   8   1     1602.02     1835.05     29.30 o 
  -2   8   1      986.92     1066.23     19.39 o 
  -1   8   1      933.67     1025.99     16.30 o 
   0   8   1     9277.24     9574.09    302.42 o 
   1   8   1     5454.50     5775.18     49.53 o 
   2   8   1       24.26       18.76      4.16 o 
   3   8   1       61.68       60.58      6.82 o 
   4   8   1      341.93      359.47     14.53 o 
   5   8   1      292.38      287.35     14.63 o 
   6   8   1      110.62       85.50     10.25 o 
   7   8   1      730.19      656.23     25.91 o 
   8   8   1       17.73        8.75      7.18 o 
   9   8   1      253.35      257.62     19.07 o 
  10   8   1       62.23       66.45     13.74 o 
  11   8   1       14.65        2.16      9.18 o 
  12   8   1        7.29       -1.71      9.99 o 
 -12   9   1        8.37        7.75     11.18 o 
 -11   9   1      119.91      139.00     20.09 o 
 -10   9   1       47.66       30.54     10.79 o 
  -9   9   1       80.68       87.61     14.61 o 
  -8   9   1      246.53      222.14     17.59 o 
  -7   9   1     1103.52     1012.55     31.43 o 
  -6   9   1       58.91       60.18     10.11 o 
  -5   9   1     1072.10     1139.65     28.17 o 
  -4   9   1      752.47      857.53     22.46 o 
  -3   9   1       22.05       31.85      5.51 o 
  -2   9   1     1453.01     1248.64     21.23 o 
  -1   9   1      729.86      849.55     14.98 o 
   0   9   1     2863.21     2715.27     30.35 o 
   1   9   1     2716.79     2777.76     31.77 o 
   2   9   1      555.13      595.10     15.51 o 
   3   9   1      286.87      359.80     13.28 o 
   4   9   1       26.90       25.48      6.31 o 
   5   9   1      293.89      277.15     14.79 o 
   6   9   1        2.13        4.05      5.37 o 
   7   9   1      905.76      877.25     29.61 o 
   8   9   1       26.72       26.85      9.60 o 
   9   9   1      362.06      352.80     22.46 o 
  10   9   1       71.73       98.77     16.97 o 
  11   9   1       38.30       41.88     12.24 o 
  12   9   1       60.02       36.31     14.40 o 
 -12  10   1        6.67       18.98     11.36 o 
 -11  10   1       51.55       31.63     12.12 o 
 -10  10   1        1.34        2.40      9.28 o 
  -9  10   1       21.39       13.88     10.01 o 
  -8  10   1      257.56      227.73     17.49 o 
  -7  10   1      103.33      121.79     12.99 o 
  -6  10   1       44.10       27.11      7.85 o 
  -5  10   1       52.28       46.50      8.31 o 
  -4  10   1     1513.47     1568.09     30.83 o 
  -3  10   1     2374.33     2439.51     35.27 o 
  -2  10   1     4102.12     4235.96     43.66 o 
  -1  10   1     3259.24     3506.72     34.84 o 
   0  10   1      369.48      367.39     17.48 o 
   1  10   1     2227.62     2233.96     27.96 o 
   2  10   1     2111.49     2309.67     32.08 o 
   3  10   1     1178.25     1222.87     24.75 o 
   4  10   1      222.72      206.34     12.13 o 
   5  10   1      332.57      307.46     15.38 o 
   6  10   1      595.77      572.10     22.49 o 
   7  10   1      803.15      802.70     28.57 o 
   8  10   1        8.94       12.02      7.99 o 
   9  10   1      278.16      285.68     21.11 o 
  10  10   1       34.66       48.92     12.43 o 
  11  10   1       20.83       16.28     10.41 o 
 -11  11   1      110.25      132.28     20.36 o 
 -10  11   1       24.75       16.38      9.80 o 
  -9  11   1       60.84       59.19     13.35 o 
  -8  11   1       33.11       41.88     11.26 o 
  -7  11   1      682.68      619.69     25.26 o 
  -6  11   1       72.29       90.06     11.26 o 
  -5  11   1     1048.41     1170.06     29.24 o 
  -4  11   1     2245.74     2350.17     38.58 o 
  -3  11   1     1069.86     1201.69     24.60 o 
  -2  11   1     2296.97     2347.16     31.15 o 
  -1  11   1     3680.58     3841.39     49.59 o 
   0  11   1      333.44      327.03      5.91 o 
   1  11   1      389.02      438.50     12.34 o 
   2  11   1      624.15      615.19     16.38 o 
   3  11   1      740.25      712.13     19.49 o 
   4  11   1      639.98      663.67     20.78 o 
   5  11   1      420.99      432.07     17.88 o 
   6  11   1      366.69      375.10     18.87 o 
   7  11   1      482.18      467.15     22.65 o 
   8  11   1       30.53       36.25     10.65 o 
   9  11   1      148.98      127.83     15.68 o 
  10  11   1       16.83       23.86     10.41 o 
  11  11   1       40.43       66.83     16.48 o 
 -11  12   1        6.01        0.40     10.77 o 
 -10  12   1       52.34       44.04     11.56 o 
  -9  12   1      290.74      293.87     21.23 o 
  -8  12   1       20.78       24.51      9.99 o 
  -7  12   1      128.34      128.90     13.86 o 
  -6  12   1       92.25       98.31     11.56 o 
  -5  12   1     1941.93     2056.32     39.71 o 
  -4  12   1      619.34      623.47     20.11 o 
  -3  12   1     3507.81     3653.98     45.63 o 
  -2  12   1      421.64      478.18     14.35 o 
  -1  12   1      953.99     1046.77     21.64 o 
   0  12   1     3128.62     3067.33     21.62 o 
   1  12   1      797.60      811.64     16.73 o 
   2  12   1      408.08      402.50     13.40 o 
   3  12   1      242.22      240.19     11.89 o 
   4  12   1      642.28      703.08     21.53 o 
   5  12   1     1027.95      921.97     26.40 o 
   6  12   1       86.87       96.82     11.62 o 
   7  12   1     1063.71     1027.88     32.88 o 
   8  12   1       72.06       71.13     13.37 o 
   9  12   1      114.34       95.65     15.09 o 
  10  12   1       35.52       34.21     11.64 o 
  11  12   1       22.22       11.98     11.90 o 
 -11  13   1       14.96       22.61     11.82 o 
 -10  13   1      137.16      154.86     16.93 o 
  -9  13   1       80.85       72.54     14.10 o 
  -8  13   1       92.06       98.13     14.77 o 
  -7  13   1       59.50       75.43     12.47 o 
  -6  13   1       39.43       34.46      9.12 o 
  -5  13   1      369.02      389.54     18.00 o 
  -4  13   1      293.45      337.08     15.42 o 
  -2  13   1       73.51       79.79      7.36 o 
  -1  13   1      143.93      125.63     13.49 o 
   0  13   1      489.79      540.08     19.55 o 
   1  13   1       64.23       54.71      6.05 o 
   2  13   1      522.66      520.39     15.43 o 
   3  13   1      187.92      206.68     11.48 o 
   4  13   1      451.94      451.19     17.66 o 
   5  13   1      770.21      688.72     23.36 o 
   6  13   1      199.47      214.80     15.17 o 
   7  13   1      500.52      488.14     23.35 o 
   8  13   1      154.39      120.55     14.81 o 
   9  13   1      148.94      151.05     16.85 o 
  10  13   1        8.94        3.91     10.21 o 
  11  13   1       19.60       31.45     13.25 o 
 -11  14   1        7.66        4.40     10.19 o 
 -10  14   1       46.20       37.64     12.47 o 
  -9  14   1      150.11      171.28     17.25 o 
  -8  14   1       34.93       17.21      9.78 o 
  -7  14   1       50.58       78.29     13.70 o 
  -6  14   1      255.94      270.97     17.17 o 
  -5  14   1      548.37      570.44     21.50 o 
  -4  14   1       42.41       57.33      8.80 o 
  -3  14   1      130.33      141.17      9.81 o 
  -2  14   1      214.68      211.60     10.51 o 
  -1  14   1      491.47      490.00     19.07 o 
   0  14   1     1100.27     1155.34     62.43 o 
   1  14   1     1361.95     1378.42     22.69 o 
   2  14   1       54.66       47.00      6.44 o 
   3  14   1      313.50      371.22     15.02 o 
   4  14   1      192.27      171.59     11.44 o 
   5  14   1      337.30      325.58     16.97 o 
   6  14   1        6.08        6.66      7.20 o 
   7  14   1      246.74      225.26     17.55 o 
   8  14   1        4.95        0.63      7.85 o 
   9  14   1       33.05       37.56     11.54 o 
  10  14   1        6.88        7.75      9.54 o 
  11  14   1        8.18        2.24      9.64 o 
 -11  15   1       24.29       24.95     13.33 o 
 -10  15   1        3.26       13.39     11.30 o 
  -9  15   1       12.28       13.52      9.08 o 
  -8  15   1       99.09      111.90     16.56 o 
  -7  15   1      131.13      136.06     14.71 o 
  -6  15   1       85.03       81.30     12.63 o 
  -5  15   1      265.60      290.01     16.59 o 
  -4  15   1      152.24      173.98     12.61 o 
  -3  15   1       25.05       36.41      6.62 o 
  -2  15   1      128.77      126.54      8.76 o 
  -1  15   1     1062.78     1091.62     40.30 o 
   0  15   1     2471.48     2440.04     36.78 o 
   1  15   1      471.35      529.40     14.41 o 
   2  15   1      171.87      200.60     10.63 o 
   3  15   1      490.71      471.90     16.84 o 
   4  15   1       19.93       14.02      5.77 o 
   5  15   1      370.69      371.58     18.43 o 
   6  15   1      235.32      245.00     16.67 o 
   7  15   1      337.48      338.67     20.64 o 
   8  15   1      102.96      135.83     17.91 o 
   9  15   1       49.66       40.18     12.08 o 
  10  15   1       14.44       10.73      9.88 o 
  11  15   1       25.02       18.76     13.50 o 
 -11  16   1        1.17       -7.52      9.84 o 
 -10  16   1        4.50       11.70     10.27 o 
  -9  16   1       13.44       16.36      9.36 o 
  -8  16   1       65.14       63.02     12.91 o 
  -7  16   1       68.25       80.67     13.58 o 
  -6  16   1      296.05      296.17     18.42 o 
  -5  16   1       91.54       99.92     12.79 o 
  -4  16   1       48.14       40.20      7.91 o 
  -3  16   1       38.34       44.86      7.69 o 
  -2  16   1      110.22      120.38      9.00 o 
  -1  16   1      148.52      149.98      4.66 o 
   0  16   1     1138.53     1165.00     79.19 o 
   1  16   1     1432.80     1472.94     24.30 o 
   2  16   1      324.29      295.70     12.45 o 
   3  16   1      263.25      222.17     12.09 o 
   4  16   1      180.81      168.84     12.17 o 
   5  16   1      154.77      152.97     12.85 o 
   6  16   1        1.07        3.45      6.45 o 
   7  16   1      281.35      310.01     20.04 o 
   8  16   1       25.63       25.15     10.67 o 
   9  16   1       14.60       11.76      9.82 o 
  10  16   1       39.53       33.08     14.04 o 
 -10  17   1       13.27        8.37      9.88 o 
  -9  17   1        0.36       -6.98      7.81 o 
  -8  17   1       31.78       42.81     12.39 o 
  -7  17   1      113.16      137.29     14.22 o 
  -6  17   1       13.33       13.33      7.30 o 
  -5  17   1       81.93       86.81     11.72 o 
  -4  17   1       33.03       39.96      8.05 o 
  -3  17   1       36.46       36.23      7.34 o 
  -2  17   1       89.55       82.84      8.33 o 
  -1  17   1      541.68      577.52     14.78 o 
   0  17   1       43.60       44.56      5.31 o 
   1  17   1      145.10      145.03      8.68 o 
   2  17   1       65.37       54.89      7.26 o 
   3  17   1      339.06      314.72     14.67 o 
   4  17   1       39.39       38.93      8.31 o 
   5  17   1      305.46      353.54     18.30 o 
   6  17   1      138.59      134.95     14.00 o 
   7  17   1      211.86      222.77     17.76 o 
   8  17   1       36.01       44.44     12.55 o 
   9  17   1       67.27       69.90     15.61 o 
  10  17   1       32.77       49.34     15.63 o 
 -10  18   1        8.97       20.68     11.48 o 
  -9  18   1       30.54       16.32     10.87 o 
  -8  18   1        2.59        7.46      8.59 o 
  -7  18   1       47.60       37.28     10.45 o 
  -6  18   1       22.57       12.79      8.09 o 
  -5  18   1       57.95       59.99     10.13 o 
  -4  18   1       46.23       45.71      8.86 o 
  -3  18   1       60.45       73.29      9.66 o 
  -2  18   1      240.24      242.16     12.15 o 
   1  18   1      232.59      240.95     10.73 o 
   2  18   1      287.84      274.34     12.85 o 
   3  18   1      428.22      421.50     17.12 o 
   4  18   1      170.44      149.10     12.00 o 
   5  18   1      537.26      511.74     21.92 o 
   6  18   1      107.86       92.24     13.25 o 
   7  18   1      229.74      217.73     18.10 o 
   8  18   1       19.79       14.00     10.51 o 
   9  18   1       32.29       30.44     12.39 o 
  10  18   1       13.38       19.85     11.54 o 
 -10  19   1       27.79       19.18     12.08 o 
  -9  19   1       27.83       17.91     10.77 o 
  -8  19   1       66.98       50.82     13.44 o 
  -7  19   1       15.29       22.65      9.82 o 
  -6  19   1       13.94        7.99      7.79 o 
  -5  19   1       45.77       32.98      9.12 o 
  -4  19   1       56.96       48.13      8.94 o 
  -3  19   1      134.69      108.80     10.35 o 
   2  19   1      236.54      225.73     12.11 o 
   3  19   1      433.04      410.62     17.16 o 
   4  19   1       63.99       70.42     10.33 o 
   5  19   1      466.54      477.38     21.64 o 
   6  19   1      148.13      133.01     14.12 o 
   7  19   1      111.25      115.44     16.42 o 
   8  19   1        1.06       -1.71      8.59 o 
   9  19   1       40.84       25.96     12.20 o 
  -9  20   1      172.87      204.76     20.22 o 
  -8  20   1       10.20        2.44      8.51 o 
  -7  20   1        0.93        4.22      8.29 o 
  -6  20   1      127.94      130.63     14.44 o 
  -5  20   1       37.89       45.71      9.72 o 
  -4  20   1       11.78       10.11      6.76 o 
   3  20   1      451.64      405.84     17.56 o 
   4  20   1      167.66      153.70     13.01 o 
   5  20   1      176.69      175.43     14.93 o 
   6  20   1       10.80        3.67      7.89 o 
   7  20   1       63.11       46.90     12.39 o 
   8  20   1       85.91       77.20     15.07 o 
   9  20   1        3.01       -4.72      9.68 o 
  -9  21   1        6.90       12.12     10.99 o 
  -8  21   1       59.89       43.31     12.61 o 
  -7  21   1       16.71        7.10      9.82 o 
  -6  21   1       72.56       70.16     12.97 o 
  -5  21   1      157.16      171.19     14.81 o 
   4  21   1       19.49       16.66      7.42 o 
   5  21   1      189.14      178.64     15.41 o 
   6  21   1       63.79       61.77     12.39 o 
   7  21   1       26.57       15.43     10.61 o 
   8  21   1        5.25       19.28     11.70 o 
   9  21   1        8.01       12.69     10.69 o 
  -9  22   1       22.81       34.76     14.14 o 
  -8  22   1        7.63       12.00     10.13 o 
  -7  22   1        9.09       13.86      9.80 o 
   6  22   1        0.81        8.25      8.47 o 
   7  22   1       13.47       -2.68      9.16 o 
   8  22   1        9.65        7.32     10.79 o 
   8  23   1       18.28       22.51     12.20 o 
  -2 -31   2       13.28       21.80     10.47 o 
  -1 -31   2        0.12       -7.17      8.16 o 
   0 -31   2       34.40       45.55     11.65 o 
   1 -31   2       78.75       73.24     12.90 o 
  -3 -30   2       10.43       13.21      9.77 o 
  -2 -30   2       21.78       26.90      9.97 o 
  -1 -30   2        1.31       -3.56      8.37 o 
   0 -30   2       44.99       43.46     11.98 o 
   1 -30   2        6.42        5.52      8.11 o 
   2 -30   2        1.84       10.34      7.57 o 
   3 -30   2       17.11       22.78      8.65 o 
  -5 -29   2       11.27       19.57     10.37 o 
  -4 -29   2        8.98       14.67      9.38 o 
  -3 -29   2       90.73      121.17     14.46 o 
  -2 -29   2       10.01        4.93      8.13 o 
  -1 -29   2       16.12       19.56      9.06 o 
   0 -29   2       41.83       48.96     11.10 o 
   1 -29   2       66.89       87.37     15.52 o 
   2 -29   2        0.78        2.05      6.88 o 
   3 -29   2        3.29        4.16      7.49 o 
   4 -29   2        2.36       -8.59      8.59 o 
  -5 -28   2        2.35        6.62      9.17 o 
  -4 -28   2       24.87       14.03      8.16 o 
  -3 -28   2       25.25       33.01      9.59 o 
  -2 -28   2        7.81        9.57      8.81 o 
  -1 -28   2       55.22       71.15     11.50 o 
   0 -28   2        2.05       -1.69      6.75 o 
   1 -28   2       67.09       60.41     10.33 o 
   2 -28   2        0.04        2.89      6.26 o 
   3 -28   2       14.93       15.32      7.37 o 
   4 -28   2        0.65       -0.03      7.09 o 
   5 -28   2        3.81        3.27     13.47 o 
  -6 -27   2        1.02       -7.95      7.95 o 
  -5 -27   2       55.28       66.33     21.24 o 
  -4 -27   2        2.27        0.94      7.29 o 
  -3 -27   2       19.19       13.60      6.43 o 
  -2 -27   2       39.49       54.44      8.14 o 
  -1 -27   2        2.33       15.36      8.54 o 
   0 -27   2       73.00       76.05     11.42 o 
   1 -27   2       15.51       27.85      6.71 o 
   2 -27   2        5.76       -1.77      5.70 o 
   3 -27   2       22.45       17.78      7.20 o 
   4 -27   2        6.11       -1.73      8.32 o 
   5 -27   2        8.85       -1.84     11.11 o 
   6 -27   2        9.15       -2.78     13.03 o 
  -7 -26   2        6.05       23.13      9.63 o 
  -6 -26   2        2.21        4.71      8.45 o 
  -5 -26   2       11.01       15.36      8.40 o 
  -4 -26   2        4.18       -0.47      8.42 o 
  -3 -26   2       27.14       23.58      6.93 o 
  -2 -26   2       91.51       96.05     15.04 o 
  -1 -26   2      412.56      400.07     14.84 o 
   0 -26   2       26.07       26.31     13.02 o 
   1 -26   2       57.42       60.91      8.30 o 
   2 -26   2       37.77       33.47      7.11 o 
   3 -26   2       19.28       18.56      6.75 o 
   4 -26   2       24.37        9.99      9.85 o 
   5 -26   2        1.64        8.41     11.34 o 
   6 -26   2        2.40        0.97     11.72 o 
  -7 -25   2       11.50       19.14     12.12 o 
  -6 -25   2       15.51       11.40      9.02 o 
  -5 -25   2        1.07       -3.34      7.00 o 
  -4 -25   2        6.85       11.32      7.37 o 
  -3 -25   2       63.62       80.01     11.44 o 
  -2 -25   2       34.28       29.76      6.75 o 
  -1 -25   2        3.49        2.90      5.23 o 
   0 -25   2      180.76      167.70      9.02 o 
   1 -25   2       78.32      112.70     14.31 o 
   2 -25   2      131.89      142.43     10.74 o 
   3 -25   2      131.74      143.73     11.43 o 
   4 -25   2        2.68       -5.88      6.92 o 
   5 -25   2        3.31       11.22      8.19 o 
   6 -25   2        4.16        2.58     11.24 o 
   7 -25   2        6.35       -9.54     12.47 o 
  -8 -24   2       25.70       16.32     10.12 o 
  -7 -24   2       24.45       29.81      9.90 o 
  -6 -24   2       31.67       38.51      9.59 o 
  -5 -24   2       58.21       58.32     10.71 o 
  -4 -24   2        5.12        0.48      6.06 o 
  -3 -24   2       23.09       25.06      7.93 o 
  -2 -24   2       22.16       20.38      6.02 o 
  -1 -24   2       23.92       23.49      6.19 o 
   0 -24   2      161.74      148.93      8.31 o 
   1 -24   2       63.26       54.88      7.05 o 
   2 -24   2       53.60       50.53      7.24 o 
   3 -24   2        8.16       -2.36      6.73 o 
   4 -24   2       41.42       29.20      8.90 o 
   5 -24   2        2.14        1.12      7.17 o 
   6 -24   2       19.38       20.15     12.43 o 
   7 -24   2       34.35       29.65     13.94 o 
  -8 -23   2        5.68        6.25      9.09 o 
  -7 -23   2       39.09       41.21     10.12 o 
  -6 -23   2      168.97      158.16     14.07 o 
  -5 -23   2        0.85       -5.92      5.92 o 
  -4 -23   2       14.17       15.72      7.41 o 
  -3 -23   2      129.99      149.23     12.19 o 
  -2 -23   2       81.93       68.54      7.90 o 
  -1 -23   2       26.42       37.94      6.46 o 
   0 -23   2      233.14      225.41      9.29 o 
   1 -23   2       12.15        3.99      4.34 o 
   2 -23   2       45.41       48.72      6.11 o 
   3 -23   2       44.19       39.32     15.38 o 
   4 -23   2       20.16       24.38     10.61 o 
   5 -23   2        0.50        0.71      7.14 o 
   6 -23   2       11.05       14.79      9.18 o 
   7 -23   2       44.31       46.26     15.09 o 
   8 -23   2      103.74      164.72     22.82 o 
  -9 -22   2       44.51       54.53     17.19 o 
  -8 -22   2       35.98       37.70     10.11 o 
  -7 -22   2       11.79       16.20      9.05 o 
  -6 -22   2        8.19       13.49      7.30 o 
  -5 -22   2        7.21        5.71      6.77 o 
  -4 -22   2        6.58       13.08      6.59 o 
  -3 -22   2      119.43      123.79     14.58 o 
  -2 -22   2       90.19       99.34     11.16 o 
  -1 -22   2       73.87       86.13      6.94 o 
   0 -22   2      360.67      396.70     11.23 o 
   1 -22   2       82.99       98.75      7.48 o 
   2 -22   2      101.27      101.94      9.13 o 
   3 -22   2       14.09       22.57      5.69 o 
   4 -22   2        6.46        7.30      9.89 o 
   5 -22   2        9.25        2.38      6.15 o 
   6 -22   2       81.88      101.75     12.43 o 
   7 -22   2       27.46       17.21     12.59 o 
   8 -22   2       19.71       24.91     14.16 o 
  -9 -21   2       42.05       52.37     16.30 o 
  -8 -21   2       28.82       24.15      9.29 o 
  -7 -21   2       22.82        9.80      7.52 o 
  -6 -21   2       16.75       10.39      7.72 o 
  -5 -21   2      144.66      156.82     12.63 o 
  -4 -21   2        4.03       -2.74      5.31 o 
  -3 -21   2      264.66      251.72     13.86 o 
  -2 -21   2      257.08      258.73     14.04 o 
  -1 -21   2      163.27      180.17      8.38 o 
   0 -21   2      750.93      709.90     13.84 o 
   1 -21   2        9.31        6.16      3.89 o 
   2 -21   2       63.50       61.64      6.76 o 
   3 -21   2       56.71       64.63      7.37 o 
   4 -21   2       77.83       73.45      7.86 o 
   5 -21   2       71.28       77.45     10.83 o 
   6 -21   2       28.35       38.50      9.10 o 
   7 -21   2       97.56      104.08     18.92 o 
   8 -21   2       21.24        9.68     13.94 o 
   9 -21   2        8.13       -3.21     11.84 o 
  -9 -20   2        5.97       11.88     13.54 o 
  -8 -20   2       36.24       31.20      9.66 o 
  -7 -20   2        4.32       -1.88      6.69 o 
  -6 -20   2       17.03       12.64      6.66 o 
  -5 -20   2       55.08       59.19     15.56 o 
  -4 -20   2      149.64      138.30     18.49 o 
  -3 -20   2      364.83      344.14     27.66 o 
  -2 -20   2      592.22      565.93     24.50 o 
  -1 -20   2      889.01      890.92     15.13 o 
   0 -20   2      137.02      155.45     11.07 o 
   1 -20   2       31.83       28.97      5.51 o 
   2 -20   2      224.69      203.44      9.39 o 
   3 -20   2       41.43       51.61      7.45 o 
   4 -20   2      105.40       96.18     11.60 o 
   5 -20   2       89.21       97.25      8.87 o 
   6 -20   2       44.54       47.51      9.42 o 
   7 -20   2       21.40       28.04     13.52 o 
   8 -20   2       10.82       14.12     12.97 o 
   9 -20   2        6.44        2.12     10.79 o 
 -10 -19   2       23.94       45.04     16.62 o 
  -9 -19   2        5.73       10.85     12.16 o 
  -8 -19   2        5.68        5.99      7.77 o 
  -7 -19   2        0.26       -6.06      6.31 o 
  -6 -19   2       27.90       22.40      6.90 o 
  -5 -19   2       76.56       64.37     16.10 o 
  -4 -19   2       51.45       37.92      7.16 o 
  -3 -19   2      566.41      610.77     25.55 o 
  -2 -19   2      225.15      233.60     14.20 o 
  -1 -19   2      114.77      118.17      6.90 o 
   0 -19   2      669.79      653.71     17.19 o 
   1 -19   2      274.73      263.02      8.69 o 
   2 -19   2      309.24      307.55     20.37 o 
   3 -19   2      368.97      341.92     17.04 o 
   4 -19   2       32.48       35.75      5.83 o 
   5 -19   2      102.68      115.15      8.77 o 
   6 -19   2       23.33       22.63      7.69 o 
   7 -19   2        2.29       -1.90      9.14 o 
   8 -19   2       27.49       30.96     14.12 o 
   9 -19   2       16.31       27.62     14.62 o 
 -10 -18   2       10.66       -1.01     12.43 o 
  -9 -18   2       13.71       16.28     12.12 o 
  -8 -18   2        4.60        2.59      6.80 o 
  -7 -18   2       40.56       49.43     13.81 o 
  -6 -18   2        6.06        5.19      6.35 o 
  -5 -18   2      204.70      154.11     26.00 o 
  -4 -18   2      108.71      110.60     26.38 o 
  -3 -18   2       71.97       72.54      9.33 o 
  -2 -18   2      134.02      132.27      9.23 o 
  -1 -18   2      818.64      853.12     13.79 o 
   0 -18   2      526.10      531.14     11.24 o 
   1 -18   2       24.73       28.00      4.21 o 
   2 -18   2      404.59      401.13     11.53 o 
   3 -18   2       13.67       13.24      4.42 o 
   4 -18   2       73.88       70.02      6.95 o 
   5 -18   2       69.64       86.59      7.79 o 
   6 -18   2      111.53      114.33     17.39 o 
   7 -18   2      130.25      154.39     20.86 o 
   8 -18   2       63.74       60.34     14.73 o 
   9 -18   2      110.21      122.62     20.27 o 
  10 -18   2       19.31       20.05     14.60 o 
 -10 -17   2       72.92      103.65     18.88 o 
  -9 -17   2       26.02       27.35     12.99 o 
  -8 -17   2       16.93       24.37     11.60 o 
  -7 -17   2       95.69      100.00     11.25 o 
  -6 -17   2      105.69      119.25     12.89 o 
  -5 -17   2        5.41        2.86      5.39 o 
  -4 -17   2      110.46      115.03     10.29 o 
  -3 -17   2      447.04      466.91     12.16 o 
  -2 -17   2       50.69       47.34      5.42 o 
  -1 -17   2        9.70       16.68      4.23 o 
   0 -17   2      551.51      505.97     10.38 o 
   1 -17   2       74.86       81.88      5.93 o 
   2 -17   2      126.17      124.79      7.07 o 
   3 -17   2      102.21      114.01      7.56 o 
   4 -17   2      135.26      135.14      7.95 o 
   5 -17   2        0.36       -1.47      4.37 o 
   6 -17   2       59.69       48.56     12.43 o 
   7 -17   2       96.52      122.45     17.15 o 
   8 -17   2      151.32      155.18     18.82 o 
   9 -17   2       67.56       78.05     17.53 o 
  10 -17   2       36.43       30.34     14.28 o 
 -11 -16   2       20.81       35.95     15.90 o 
 -10 -16   2        7.23        0.20     12.33 o 
  -9 -16   2       66.08       74.01     15.78 o 
  -8 -16   2        1.76        5.75     10.01 o 
  -7 -16   2      160.10      159.52     14.59 o 
  -6 -16   2       91.42      106.32     10.88 o 
  -5 -16   2       20.57       16.87      5.71 o 
  -4 -16   2      247.74      240.02     30.72 o 
  -3 -16   2      171.90      177.12      7.90 o 
  -2 -16   2      557.84      617.72     13.11 o 
  -1 -16   2      126.94      111.61      6.79 o 
   0 -16   2      249.14      246.91      7.42 o 
   1 -16   2       47.86       50.71      4.50 o 
   2 -16   2       67.89       75.56      6.02 o 
   3 -16   2       13.73        4.45      3.40 o 
   4 -16   2      157.39      154.53      8.21 o 
   5 -16   2      423.89      434.55     12.84 o 
   6 -16   2      212.32      193.21     19.13 o 
   7 -16   2       32.16       21.83     10.97 o 
   8 -16   2       37.96       39.48     14.04 o 
   9 -16   2      152.42      182.62     20.28 o 
  10 -16   2        4.24        3.03     10.89 o 
 -11 -15   2       21.42       41.90     15.27 o 
 -10 -15   2        3.29        6.82     10.77 o 
  -9 -15   2      111.72      116.32     18.42 o 
  -8 -15   2        2.30        6.48      9.52 o 
  -7 -15   2      111.42      116.42     14.81 o 
  -6 -15   2       11.88        6.21      5.52 o 
  -5 -15   2      351.03      332.59     34.73 o 
  -4 -15   2      102.54      105.37      8.88 o 
  -3 -15   2      473.84      456.94     11.13 o 
  -2 -15   2      439.10      409.66     10.48 o 
  -1 -15   2       24.59       31.28      4.54 o 
   0 -15   2      468.93      443.00      9.07 o 
   1 -15   2      101.55      103.19      6.08 o 
   2 -15   2       28.45       24.99      3.97 o 
   3 -15   2        5.55        6.94      3.22 o 
   4 -15   2      426.08      417.22     11.58 o 
   5 -15   2      285.88      303.49     11.08 o 
   6 -15   2       37.07       39.54     11.18 o 
   7 -15   2      746.37      813.85     33.65 o 
   8 -15   2       88.96       99.29     16.22 o 
   9 -15   2        2.34        6.78      9.92 o 
  10 -15   2        9.54       25.48     13.33 o 
 -11 -14   2       28.41       23.50     13.41 o 
 -10 -14   2       20.23        7.52     11.62 o 
  -9 -14   2        9.73        8.96     10.01 o 
  -8 -14   2       89.71       75.37     14.12 o 
  -7 -14   2       38.71       33.86      7.70 o 
  -6 -14   2      303.63      278.90     13.83 o 
  -5 -14   2      213.99      241.10     12.33 o 
  -4 -14   2       17.15        8.07      4.19 o 
  -3 -14   2       32.89       38.78      4.50 o 
  -2 -14   2     1100.43     1159.84     12.58 o 
  -1 -14   2     1118.61     1131.42     16.27 o 
   0 -14   2       97.45       93.06      4.96 o 
   1 -14   2      211.09      234.82      7.62 o 
   2 -14   2      327.32      310.93      8.99 o 
   3 -14   2       14.01       15.18      3.61 o 
   4 -14   2      337.98      318.20     10.03 o 
   5 -14   2      395.77      394.32     15.19 o 
   6 -14   2       56.44       47.71     11.36 o 
   7 -14   2       60.79       70.14     13.84 o 
   8 -14   2      271.20      244.09     21.23 o 
   9 -14   2       28.23       14.83      9.90 o 
  10 -14   2       14.11       15.75     12.69 o 
 -11 -13   2        0.87      -10.31     10.31 o 
 -10 -13   2        0.72       -9.60      9.60 o 
  -9 -13   2       11.08       14.85     10.53 o 
  -8 -13   2       34.31       42.16     11.38 o 
  -7 -13   2      118.03      131.86     11.68 o 
  -6 -13   2       59.76       74.35      8.82 o 
  -5 -13   2      730.04      727.59     19.44 o 
  -4 -13   2      189.39      207.06      7.33 o 
  -3 -13   2      124.97      134.59      5.76 o 
  -2 -13   2     1432.32     1488.19     21.71 o 
  -1 -13   2      354.05      369.68      7.22 o 
   0 -13   2      171.08      174.39      5.67 o 
   1 -13   2       43.28       47.63      6.51 o 
   2 -13   2      727.34      823.41     13.57 o 
   3 -13   2      125.47      131.57      6.47 o 
   4 -13   2      478.77      486.39     11.82 o 
   5 -13   2      158.05      151.07     10.06 o 
   6 -13   2       96.10       83.24     13.15 o 
   7 -13   2      139.56      131.26     16.22 o 
   8 -13   2       89.74      115.31     17.99 o 
   9 -13   2        6.68       -3.07      9.72 o 
  10 -13   2        8.21       22.85     13.07 o 
  11 -13   2       31.14       38.25     15.73 o 
 -11 -12   2       41.86       70.79     16.10 o 
 -10 -12   2        3.65       10.69     10.63 o 
  -9 -12   2       55.55       48.90     13.11 o 
  -8 -12   2       12.86        2.32      7.97 o 
  -7 -12   2      231.79      256.35     18.66 o 
  -6 -12   2       23.51       21.17      4.74 o 
  -5 -12   2      427.72      393.37     10.43 o 
  -4 -12   2      224.26      210.90      6.18 o 
  -3 -12   2      380.42      434.14     13.39 o 
  -2 -12   2      673.05      644.35     16.03 o 
  -1 -12   2     1763.59     1863.51     15.52 o 
   0 -12   2      137.84      141.56      6.67 o 
   1 -12   2       94.57      110.72      5.37 o 
   2 -12   2     1198.38     1142.47     37.93 o 
   3 -12   2       13.02       19.64      2.48 o 
   4 -12   2      261.92      247.52      8.72 o 
   5 -12   2      115.32      112.96     12.77 o 
   6 -12   2      179.95      175.19     15.96 o 
   7 -12   2       67.68       66.98     14.04 o 
   8 -12   2       44.68       36.19     12.08 o 
   9 -12   2      135.66      154.96     18.56 o 
  10 -12   2        5.05       12.91     11.52 o 
  11 -12   2       12.57        9.88     12.89 o 
 -11 -11   2       54.27       51.04     14.36 o 
 -10 -11   2       70.36       76.62     15.61 o 
  -9 -11   2      133.85      136.18     16.32 o 
  -8 -11   2      117.79      139.73     15.21 o 
  -7 -11   2      241.03      258.79     11.93 o 
  -6 -11   2       19.22       20.40      6.80 o 
  -5 -11   2      195.37      174.43      7.37 o 
  -4 -11   2     3376.81     3546.50     26.26 o 
  -3 -11   2      369.85      332.43      6.79 o 
  -2 -11   2     1638.62     1578.12     18.43 o 
  -1 -11   2      105.03      113.10      9.28 o 
   0 -11   2      893.55      826.20     14.43 o 
   1 -11   2      762.25      765.27     11.42 o 
   2 -11   2     1290.12     1238.00     11.53 o 
   3 -11   2       36.00       41.59      3.18 o 
   4 -11   2      570.22      564.97     15.40 o 
   5 -11   2       88.92       79.11      6.37 o 
   6 -11   2      366.66      353.66     21.55 o 
   7 -11   2       68.80       59.47     12.61 o 
   8 -11   2      354.27      348.52     24.84 o 
   9 -11   2       40.96       27.70     11.60 o 
  10 -11   2       11.85        9.24     10.67 o 
  11 -11   2       20.72       30.52     14.08 o 
 -12 -10   2        8.00       12.14     13.39 o 
 -11 -10   2       67.85       73.25     16.22 o 
 -10 -10   2        8.36       -3.25      9.78 o 
  -9 -10   2      453.58      439.64     25.27 o 
  -8 -10   2       58.54       72.62      8.93 o 
  -7 -10   2      497.16      499.32     16.31 o 
  -6 -10   2     1780.69     1900.92     23.46 o 
  -5 -10   2      104.54      107.75      6.27 o 
  -4 -10   2     1005.34     1121.01     16.00 o 
  -3 -10   2      211.47      193.15      5.26 o 
  -2 -10   2     4115.94     4138.59    201.79 o 
  -1 -10   2       20.46       27.93      3.71 o 
   0 -10   2      944.32      916.78     14.51 o 
   1 -10   2     1898.34     2174.11     36.93 o 
   2 -10   2      968.89      920.18      9.62 o 
   3 -10   2      891.97      978.78     10.97 o 
   4 -10   2      952.33      946.90     13.63 o 
   5 -10   2     1266.74     1242.17     27.10 o 
   6 -10   2      310.66      313.33     11.42 o 
   7 -10   2      151.11      157.23     15.58 o 
   8 -10   2      563.15      526.53     27.57 o 
   9 -10   2       85.62       96.89     15.96 o 
  10 -10   2       16.78       29.09     13.17 o 
  11 -10   2       32.90       39.66     14.36 o 
 -12  -9   2       36.35       34.49     15.45 o 
 -11  -9   2       46.53       29.11     12.41 o 
 -10  -9   2       32.91       41.76     12.33 o 
  -9  -9   2      409.98      398.15     19.08 o 
  -8  -9   2       68.94       61.73      8.24 o 
  -7  -9   2      224.53      230.91     11.26 o 
  -6  -9   2       96.43       99.98      6.39 o 
  -5  -9   2      752.40      724.61     13.39 o 
  -4  -9   2     4107.31     4177.34    101.77 o 
  -3  -9   2     1136.31     1052.50    158.37 o 
  -2  -9   2     1369.14     1320.90     33.51 o 
  -1  -9   2       57.13       60.52      3.16 o 
   0  -9   2      845.96      753.23     17.83 o 
   1  -9   2      219.02      213.57     16.58 o 
   2  -9   2      217.13      244.15      5.09 o 
   3  -9   2      132.87      147.31      5.76 o 
   4  -9   2      769.77      698.00     35.24 o 
   5  -9   2      408.62      418.79     11.93 o 
   6  -9   2      400.06      375.36     12.43 o 
   7  -9   2     1665.96     1639.71     28.35 o 
   8  -9   2       94.72       99.13     14.91 o 
   9  -9   2      112.24      122.46     18.00 o 
  10  -9   2       22.71       12.39     11.22 o 
  11  -9   2       73.81       88.92     18.26 o 
 -12  -8   2        2.67       -1.35     11.66 o 
 -11  -8   2       15.69       11.03     10.57 o 
 -10  -8   2      139.99      134.81     10.88 o 
  -9  -8   2      122.13      126.61     10.13 o 
  -8  -8   2      131.40      109.79      9.14 o 
  -7  -8   2      309.57      312.37     12.28 o 
  -6  -8   2       12.31       16.35      4.75 o 
  -5  -8   2      645.07      688.50     12.94 o 
  -4  -8   2      431.62      437.48     12.21 o 
  -3  -8   2       36.83       28.01      3.37 o 
  -2  -8   2     2834.55     2695.28    116.87 o 
  -1  -8   2     1422.26     1533.31     32.58 o 
   0  -8   2      127.92      117.28      3.85 o 
   1  -8   2       40.26       31.32      3.98 o 
   2  -8   2      393.12      409.42     16.57 o 
   3  -8   2      210.46      243.97     11.87 o 
   4  -8   2      293.91      269.35      8.79 o 
   5  -8   2     1285.54     1284.80     24.48 o 
   6  -8   2      179.23      177.28      8.86 o 
   7  -8   2      599.41      651.34     22.59 o 
   8  -8   2      119.03      113.57     10.02 o 
   9  -8   2      108.34      103.97     14.69 o 
  10  -8   2       38.72       40.41     14.89 o 
  11  -8   2       53.93       50.49     14.18 o 
 -12  -7   2        6.17       -8.19     10.77 o 
 -11  -7   2       24.96       36.38      8.56 o 
 -10  -7   2        3.35       -0.89      6.91 o 
  -9  -7   2      103.87      101.45     10.40 o 
  -8  -7   2       18.76        6.91      5.46 o 
  -7  -7   2      141.11      139.99      8.89 o 
  -6  -7   2      177.56      154.09      8.49 o 
  -5  -7   2      769.99      705.17     44.45 o 
  -4  -7   2      167.19      190.12      6.68 o 
  -3  -7   2      283.24      295.78      7.41 o 
  -2  -7   2     2187.90     2182.08     18.65 o 
  -1  -7   2      409.90      457.16     19.40 o 
   0  -7   2      486.77      442.71      7.10 o 
   1  -7   2      384.08      378.14      9.13 o 
   2  -7   2     1373.78     1383.12     13.90 o 
   3  -7   2      397.54      363.29      7.73 o 
   4  -7   2      185.23      149.68      9.54 o 
   5  -7   2       58.68       64.43      9.12 o 
   6  -7   2       44.44       45.66     15.65 o 
   7  -7   2      327.66      296.95     12.39 o 
   8  -7   2       60.09       56.25      8.29 o 
   9  -7   2      188.49      168.91     11.42 o 
  10  -7   2        5.58        3.31      6.33 o 
  11  -7   2       33.17       33.08     15.45 o 
 -12  -6   2        0.08        0.97      8.43 o 
 -11  -6   2       56.32       55.40     18.17 o 
 -10  -6   2       94.62       85.42      9.88 o 
  -9  -6   2       15.54        9.82      5.91 o 
  -8  -6   2       11.55        6.04      4.77 o 
  -7  -6   2      234.26      238.27     23.97 o 
  -6  -6   2       34.27       27.03      4.87 o 
  -5  -6   2      250.65      265.74      8.10 o 
  -4  -6   2      169.22      162.53      6.17 o 
  -3  -6   2      706.25      747.65     14.94 o 
  -2  -6   2     1381.56     1353.99     13.82 o 
  -1  -6   2     2244.75     2191.69     17.74 o 
   0  -6   2       70.99       83.75     12.56 o 
   1  -6   2      182.97      177.53     16.40 o 
   2  -6   2     2583.69     2447.29     18.89 o 
   3  -6   2      812.71      916.17     26.87 o 
   4  -6   2       87.99       71.69      5.55 o 
   5  -6   2      841.80      884.56     16.93 o 
   6  -6   2      132.88      137.20      8.22 o 
   7  -6   2      678.75      673.85     38.28 o 
   8  -6   2       45.68       53.53      8.46 o 
   9  -6   2      118.08      126.58     10.64 o 
  10  -6   2        6.93       16.67      7.08 o 
  11  -6   2       11.75        6.78      7.67 o 
  12  -6   2      110.19      181.97     25.36 o 
 -12  -5   2       11.90       10.14      8.60 o 
 -11  -5   2       39.24       34.26      8.52 o 
 -10  -5   2      423.39      393.36     16.18 o 
  -9  -5   2       95.38      109.21     14.93 o 
  -8  -5   2       34.85       35.89     11.84 o 
  -7  -5   2      137.18      144.14      9.31 o 
  -6  -5   2       14.02       11.70      3.85 o 
  -5  -5   2       31.58       30.39      4.62 o 
  -4  -5   2     1795.72     1833.43     31.64 o 
  -3  -5   2      443.25      507.62      9.22 o 
  -2  -5   2     1524.98     1461.11     14.14 o 
  -1  -5   2     1017.66      944.32     10.58 o 
   0  -5   2     1827.76     1716.71     60.66 o 
   1  -5   2       82.35       70.00      4.30 o 
   2  -5   2     2160.71     2162.39     31.16 o 
   3  -5   2     1134.51     1242.07     16.58 o 
   4  -5   2      154.82      170.66      7.31 o 
   5  -5   2      131.55      157.64      7.87 o 
   6  -5   2       91.55       98.21      7.28 o 
   7  -5   2      358.33      396.79     13.91 o 
   8  -5   2      601.74      555.12     35.49 o 
   9  -5   2       24.50       25.00      7.38 o 
  10  -5   2       28.96       29.83      7.99 o 
  11  -5   2       29.27       41.77      9.14 o 
  12  -5   2        8.92       19.22     13.45 o 
 -12  -4   2       16.06       12.12     10.33 o 
 -11  -4   2      101.34       95.06     11.10 o 
 -10  -4   2       58.55       75.05      9.60 o 
  -9  -4   2      301.56      283.18     13.09 o 
  -8  -4   2       26.76       34.76      9.81 o 
  -7  -4   2      873.57      880.05     18.61 o 
  -6  -4   2      922.01      947.86     17.98 o 
  -5  -4   2      249.49      240.46     12.18 o 
  -4  -4   2      415.77      419.27      8.81 o 
  -3  -4   2      168.03      154.44      9.65 o 
  -2  -4   2     1486.04     1320.73     12.92 o 
  -1  -4   2     6554.32     6357.24     74.57 o 
   0  -4   2     3293.38     3192.89     87.47 o 
   1  -4   2      207.49      213.88     13.06 o 
   2  -4   2     1678.69     1556.11     17.42 o 
   3  -4   2      259.03      268.92     10.46 o 
   4  -4   2      493.69      466.30     15.10 o 
   5  -4   2     3189.66     3462.70     46.79 o 
   6  -4   2       13.69       10.04      4.46 o 
   7  -4   2      577.12      527.82     49.94 o 
   8  -4   2      191.44      178.31     11.10 o 
   9  -4   2      273.15      290.10     14.30 o 
  10  -4   2        3.62        1.42      6.56 o 
  11  -4   2       54.92       81.52     19.91 o 
  12  -4   2       18.08       16.63     10.62 o 
 -12  -3   2       59.45       59.59     13.98 o 
 -11  -3   2       82.09       65.13      9.90 o 
 -10  -3   2        0.34        2.87      5.64 o 
  -9  -3   2      329.97      325.12     13.98 o 
  -8  -3   2       26.10       24.06      5.84 o 
  -7  -3   2      595.59      656.82     16.35 o 
  -6  -3   2       39.08       45.02      6.20 o 
  -5  -3   2      474.42      511.94     12.02 o 
  -4  -3   2     1975.13     2068.88     22.46 o 
  -3  -3   2      291.34      307.55      6.71 o 
  -2  -3   2      427.71      400.93      6.87 o 
  -1  -3   2      235.85      225.18     25.01 o 
   0  -3   2     5463.17     5288.23     33.90 o 
   1  -3   2        9.60        7.26      6.38 o 
   2  -3   2      570.04      507.45     12.57 o 
   3  -3   2     1154.51     1177.82     21.95 o 
   4  -3   2      255.60      234.56     11.20 o 
   5  -3   2      255.13      270.95     13.32 o 
   6  -3   2        9.45       10.81      5.41 o 
   7  -3   2     1701.71     1704.60     46.41 o 
   8  -3   2       15.01        3.68      8.51 o 
   9  -3   2       64.01       88.11     12.46 o 
  10  -3   2      245.18      260.58     14.40 o 
  11  -3   2       59.16       70.87     11.01 o 
  12  -3   2       13.04       23.42      9.64 o 
 -12  -2   2        6.83        2.50      9.84 o 
 -11  -2   2       22.42       22.88      8.72 o 
 -10  -2   2       83.03       91.14     10.22 o 
  -9  -2   2      204.97      195.91     11.54 o 
  -8  -2   2      174.96      159.04      9.85 o 
  -7  -2   2      406.95      408.96     12.93 o 
  -6  -2   2      708.19      710.83     15.29 o 
  -5  -2   2      700.69      762.43     14.45 o 
  -4  -2   2      276.18      255.35      7.73 o 
  -3  -2   2      860.74      829.16     10.45 o 
  -2  -2   2     2587.57     2404.06     55.91 o 
  -1  -2   2    20130.28    20181.85    136.33 o 
   0  -2   2     4647.42     4223.33     40.80 o 
   1  -2   2       37.77       26.96      8.59 o 
   2  -2   2     1626.91     1582.27     23.36 o 
   3  -2   2     3154.72     3266.27     39.31 o 
   4  -2   2      568.89      598.45     17.49 o 
   5  -2   2     3388.20     3562.08     48.79 o 
   6  -2   2       89.37       88.36      9.18 o 
   7  -2   2      140.76      129.22     11.92 o 
   8  -2   2        8.31       -0.94      4.73 o 
   9  -2   2       79.99       92.92     10.48 o 
  10  -2   2      346.41      338.64     19.05 o 
  11  -2   2       44.46       57.74     10.46 o 
  12  -2   2       32.94       45.37     10.79 o 
 -12  -1   2        0.98       -5.12      9.66 o 
 -11  -1   2       33.45       27.29     10.67 o 
 -10  -1   2      209.05      188.82     12.35 o 
  -9  -1   2      291.28      299.46     15.40 o 
  -8  -1   2        0.29        0.20      3.97 o 
  -7  -1   2       34.85       44.50      6.08 o 
  -6  -1   2       32.33       27.47      4.61 o 
  -5  -1   2      572.35      567.87     12.40 o 
  -4  -1   2     1042.10      890.45     13.73 o 
  -3  -1   2      254.50      258.61     11.00 o 
  -2  -1   2     4340.58     4369.68     31.00 o 
  -1  -1   2    16769.20    16749.10    117.34 o 
   0  -1   2     5524.65     5116.47     46.50 o 
   1  -1   2     3498.79     3665.71     37.78 o 
   2  -1   2     3148.96     2714.96     32.96 o 
   3  -1   2     7099.84     7036.74     64.59 o 
   4  -1   2     1244.39     1292.30     26.13 o 
   5  -1   2       45.21       45.73      7.75 o 
   6  -1   2      359.49      348.76     16.53 o 
   7  -1   2      374.45      380.88     18.45 o 
   8  -1   2      283.14      267.05     17.11 o 
   9  -1   2       40.41       34.55      7.76 o 
  10  -1   2        2.38       -7.21      7.21 o 
  11  -1   2       30.17       41.98      9.40 o 
  12  -1   2       21.58       32.34     16.24 o 
 -12   0   2        3.85        0.10      9.44 o 
 -11   0   2       13.77       10.61      9.42 o 
 -10   0   2       40.59       39.92      7.76 o 
  -9   0   2       44.87       65.88      8.53 o 
  -8   0   2        3.17       -2.46      3.77 o 
  -7   0   2       34.35       37.07      6.00 o 
  -6   0   2       41.35       39.04      4.92 o 
  -5   0   2      239.72      264.23      8.72 o 
  -4   0   2       69.42       68.27      4.66 o 
  -3   0   2       27.41       32.22      5.41 o 
  -2   0   2     6350.62     6125.99     55.18 o 
  -1   0   2     1996.68     2061.59     26.29 o 
   0   0   2     1803.46     1719.16     22.84 o 
   1   0   2     1178.48     1185.74     18.75 o 
   2   0   2     4324.13     4034.64     42.52 o 
   3   0   2      122.84      144.09      8.78 o 
   4   0   2      347.95      377.86     14.49 o 
   5   0   2     1305.02     1358.46     29.74 o 
   6   0   2      116.67      117.56     10.59 o 
   7   0   2        3.71       15.31      7.18 o 
   8   0   2        1.29        0.34      6.62 o 
   9   0   2        7.74       14.32      8.84 o 
  10   0   2        4.19       -2.24      5.57 o 
  11   0   2       57.67       47.40      9.78 o 
  12   0   2      147.07      176.25     16.61 o 
 -12   1   2        0.61        6.60      9.24 o 
 -11   1   2       34.09       58.02     13.92 o 
 -10   1   2      208.97      177.57     11.75 o 
  -9   1   2      284.99      337.01     28.92 o 
  -8   1   2        0.18       -3.90      3.90 o 
  -7   1   2       31.60       35.92      6.33 o 
  -6   1   2       32.63       24.53      4.35 o 
  -5   1   2      548.23      562.86     14.66 o 
  -4   1   2     1040.04      843.91     58.62 o 
  -3   1   2      260.54      273.88     11.37 o 
  -2   1   2     4382.08     4523.00     45.84 o 
  -1   1   2    16740.83    17071.72    118.30 o 
   0   1   2     5469.80     5147.13     46.20 o 
   1   1   2     3499.55     3795.77     37.84 o 
   2   1   2     3149.51     2672.48     33.59 o 
   3   1   2     7093.94     7278.99     67.06 o 
   4   1   2     1269.34     1300.58     26.78 o 
   5   1   2       45.05       50.51      8.21 o 
   6   1   2      357.84      367.25     17.26 o 
   7   1   2      364.08      385.80     19.17 o 
   8   1   2      284.00      246.18     16.93 o 
   9   1   2       38.31       40.04     10.65 o 
  10   1   2        2.53       -2.67      5.23 o 
  11   1   2       27.54       33.62     14.12 o 
  12   1   2       22.07       30.18      9.46 o 
 -12   2   2        6.99       11.96     10.71 o 
 -11   2   2       22.17       31.11     12.53 o 
 -10   2   2       80.26      104.48     16.40 o 
  -9   2   2      209.37      192.43     11.43 o 
  -8   2   2      175.05      157.52      9.54 o 
  -7   2   2      411.52      451.36     23.20 o 
  -6   2   2      708.01      716.59     19.59 o 
  -5   2   2      714.20      758.50     31.10 o 
  -4   2   2      280.52      264.48     12.51 o 
  -3   2   2      854.47      830.54     18.97 o 
  -2   2   2     2549.24     2149.62     29.50 o 
  -1   2   2    20152.00    20312.18    137.88 o 
   0   2   2     4706.53     4322.20     40.60 o 
   1   2   2       37.38       33.03      4.28 o 
   3   2   2     3155.22     3263.61     41.04 o 
   4   2   2      552.53      552.99     17.63 o 
   5   2   2     3388.51     3586.09     50.90 o 
   6   2   2       92.43       91.09     10.13 o 
   7   2   2      143.79      119.64     11.88 o 
   8   2   2        8.24       -4.88      5.79 o 
   9   2   2       82.69       86.38     13.29 o 
  10   2   2      348.10      360.82     22.58 o 
  11   2   2       46.33       57.92     14.62 o 
  12   2   2       33.08       46.15     10.71 o 
 -12   3   2       58.85       61.49     14.36 o 
 -11   3   2       83.62       84.73     16.82 o 
 -10   3   2        0.31       -3.59      8.13 o 
  -9   3   2      327.02      311.56     13.49 o 
  -8   3   2       25.59       22.62      5.44 o 
  -7   3   2      592.10      611.11     46.83 o 
  -6   3   2       39.75       39.34      5.06 o 
  -5   3   2      478.25      489.32     29.30 o 
  -4   3   2     1977.14     1995.61     33.25 o 
  -3   3   2      292.08      243.21     10.66 o 
  -2   3   2      436.19      413.84     12.42 o 
  -1   3   2      238.89      251.10      9.45 o 
   0   3   2     5446.90     5189.90     45.96 o 
   1   3   2        9.75        2.84      2.12 o 
   2   3   2      577.03      538.58     14.59 o 
   3   3   2     1161.07     1149.96     23.55 o 
   4   3   2      258.86      257.77     12.45 o 
   5   3   2      256.55      300.25     14.95 o 
   6   3   2        8.56        5.79      5.75 o 
   7   3   2     1705.42     1736.54     39.95 o 
   8   3   2       15.23        2.36      7.71 o 
   9   3   2       62.70       81.64     14.10 o 
  10   3   2      244.53      232.90     19.17 o 
  11   3   2       57.38       51.66     13.25 o 
  12   3   2       13.32       26.25     10.99 o 
 -12   4   2       16.29       20.96     11.50 o 
 -11   4   2       98.83       74.54     15.31 o 
 -10   4   2       60.58       64.43     14.00 o 
  -9   4   2      300.81      278.91     13.53 o 
  -8   4   2       27.04       15.55      5.34 o 
  -7   4   2      876.75      873.27     18.13 o 
  -6   4   2      921.55      943.82     33.21 o 
  -5   4   2      240.24      231.53      7.81 o 
  -4   4   2      418.21      412.98     15.26 o 
  -3   4   2      179.11      137.74      8.60 o 
  -2   4   2     1504.83     1315.83     22.16 o 
  -1   4   2     6544.31     6544.71     55.53 o 
   0   4   2     3283.06     3092.21     32.20 o 
   1   4   2      206.84      234.59      8.03 o 
   3   4   2      259.52      316.53     12.66 o 
   4   4   2      499.77      446.01     16.46 o 
   5   4   2     3187.36     3322.95     50.12 o 
   6   4   2       13.95       13.25      5.89 o 
   7   4   2      572.32      583.29     23.70 o 
   8   4   2      191.17      183.95     15.37 o 
   9   4   2      272.29      240.66     18.14 o 
  10   4   2        3.71        8.61      8.33 o 
  11   4   2       55.26       55.05     14.56 o 
  12   4   2       17.98       18.29      9.06 o 
 -12   5   2       11.72       13.19     11.48 o 
 -11   5   2       41.19       35.00     13.01 o 
 -10   5   2      423.28      372.05     23.69 o 
  -9   5   2       98.20       96.86     14.79 o 
  -8   5   2       34.43       29.78      8.43 o 
  -7   5   2      131.10      133.26      8.27 o 
  -6   5   2       13.73       17.05      7.08 o 
  -5   5   2       38.27       36.57      7.06 o 
  -4   5   2     1794.44     1808.94     32.12 o 
  -3   5   2      434.84      484.24     15.11 o 
  -2   5   2     1504.85     1411.31     23.69 o 
  -1   5   2     1026.56      943.55     17.02 o 
   0   5   2     1845.32     1705.81     22.23 o 
   1   5   2       80.56       80.54      8.69 o 
   2   5   2     2197.47     2194.36     31.38 o 
   3   5   2     1137.06     1227.79     24.53 o 
   4   5   2      151.34      102.91      8.76 o 
   5   5   2      133.39      176.22     12.19 o 
   6   5   2       89.81       98.83     10.53 o 
   7   5   2      364.35      384.68     20.02 o 
   8   5   2      600.29      514.14     24.20 o 
   9   5   2       23.70       30.70      9.82 o 
  10   5   2       28.28       15.75      9.12 o 
  11   5   2       29.75       51.04     14.34 o 
  12   5   2        8.62       12.73      9.23 o 
 -12   6   2        0.09        4.76     11.07 o 
 -11   6   2       54.38       39.24     12.47 o 
 -10   6   2       95.48       89.11     15.96 o 
  -9   6   2       13.86       15.27      9.56 o 
  -8   6   2       11.28        4.88      4.82 o 
  -7   6   2      241.99      151.62     13.52 o 
  -6   6   2       34.11       35.10      8.25 o 
  -5   6   2      246.77      247.62     13.72 o 
  -4   6   2      173.47      170.61     10.86 o 
  -3   6   2      713.47      745.45     18.81 o 
  -2   6   2     1404.20     1430.67     23.90 o 
  -1   6   2     2239.29     2201.10     27.71 o 
   0   6   2       70.55       67.87      5.10 o 
   1   6   2      183.89      172.63      6.90 o 
   2   6   2     2563.54     2327.43     32.82 o 
   3   6   2      813.67      940.04     22.17 o 
   4   6   2       88.27       87.64      8.57 o 
   5   6   2      843.43      902.97     25.63 o 
   6   6   2      137.08      143.25     12.19 o 
   7   6   2      670.87      636.98     24.87 o 
   8   6   2       46.47       34.48      9.56 o 
   9   6   2      117.88      116.71     16.46 o 
  10   6   2        6.99       11.80      8.45 o 
  11   6   2       12.69        5.06      9.64 o 
  12   6   2      110.60      164.21     22.74 o 
 -12   7   2        6.51        8.57     10.39 o 
 -11   7   2       25.93       35.02     13.21 o 
 -10   7   2        3.35       10.77      9.96 o 
  -9   7   2       99.78       84.99     14.16 o 
  -8   7   2       17.75       32.19     10.83 o 
  -7   7   2      137.47      116.63     12.95 o 
  -6   7   2      178.28      176.63     13.50 o 
  -5   7   2      777.01      717.51     22.89 o 
  -4   7   2      165.68      199.20     11.66 o 
  -3   7   2      288.24      291.74     12.03 o 
  -2   7   2     2160.86     2200.28     30.67 o 
  -1   7   2      416.40      485.35     12.56 o 
   0   7   2      457.69      423.14     10.54 o 
   1   7   2      384.22      371.83      7.30 o 
   2   7   2     1383.11     1375.43     24.69 o 
   3   7   2      392.90      406.22     15.16 o 
   4   7   2      185.28      171.03     11.36 o 
   5   7   2       59.99       54.99      8.57 o 
   6   7   2       42.60       52.43      9.78 o 
   7   7   2      330.38      320.12     18.69 o 
   8   7   2       59.60       73.63     13.33 o 
   9   7   2      183.86      177.85     16.46 o 
  10   7   2        4.94        0.54      7.42 o 
  11   7   2       31.36       48.29     14.36 o 
 -12   8   2        2.55       -1.82     10.19 o 
 -11   8   2       16.09       28.52     12.87 o 
 -10   8   2      138.71      131.28     16.04 o 
  -9   8   2      124.26      128.61     15.39 o 
  -8   8   2      129.92      132.61     14.79 o 
  -7   8   2      311.21      308.45     18.69 o 
  -6   8   2       12.20       13.62      6.29 o 
  -5   8   2      634.52      687.97     22.60 o 
  -4   8   2      438.04      490.93     17.75 o 
  -3   8   2       38.47       35.87      6.07 o 
  -2   8   2     2854.87     2939.13     36.36 o 
  -1   8   2     1414.45     1561.48     23.34 o 
   0   8   2      134.94      137.16      6.92 o 
   1   8   2       40.72       38.26      3.28 o 
   2   8   2      407.13      391.42     13.63 o 
   3   8   2      211.00      226.69     11.52 o 
   4   8   2      293.75      304.33     14.79 o 
   5   8   2     1290.50     1375.43     32.60 o 
   6   8   2      183.38      185.26     13.58 o 
   7   8   2      592.76      598.73     24.69 o 
   8   8   2      120.04      126.96     14.38 o 
   9   8   2      116.21      123.53     17.15 o 
  10   8   2       38.84       26.75     10.11 o 
  11   8   2       55.68       59.83     14.00 o 
 -12   9   2       37.12       48.47     13.86 o 
 -11   9   2       45.87       42.10     14.18 o 
 -10   9   2       32.97       42.85     12.45 o 
  -9   9   2      408.90      446.42     24.92 o 
  -8   9   2       69.55       78.54     13.64 o 
  -7   9   2      219.95      187.59     15.68 o 
  -6   9   2       98.55      126.68     12.39 o 
  -5   9   2      771.47      796.43     24.64 o 
  -4   9   2     4103.76     4304.67     54.85 o 
  -3   9   2     1126.57     1136.94     23.70 o 
  -2   9   2     1361.84     1405.53     24.52 o 
  -1   9   2       60.86       66.29      5.87 o 
   0   9   2      865.97      840.68     15.34 o 
   1   9   2      216.16      219.03      5.63 o 
   2   9   2      220.98      238.42     11.18 o 
   3   9   2      139.75      155.55     10.03 o 
   4   9   2      772.91      738.42     22.26 o 
   5   9   2      407.86      389.05     17.62 o 
   6   9   2      394.97      381.23     19.09 o 
   7   9   2     1676.41     1652.56     41.03 o 
   8   9   2       95.19       96.03     15.11 o 
   9   9   2      109.01       58.42     12.71 o 
  10   9   2       22.34        9.48      9.26 o 
  11   9   2       71.81      115.31     19.37 o 
 -12  10   2        8.10        1.03      9.30 o 
 -11  10   2       67.19      100.14     18.52 o 
 -10  10   2        7.11       -2.26      9.32 o 
  -9  10   2      453.92      484.08     26.36 o 
  -8  10   2       58.41       62.94     12.43 o 
  -7  10   2      497.79      491.64     23.05 o 
  -6  10   2     1779.10     1857.06     40.87 o 
  -5  10   2      107.75      116.05     11.08 o 
  -4  10   2     1006.09     1108.65     26.69 o 
  -3  10   2      222.00      219.14     11.38 o 
  -2  10   2     4120.23     4250.98     46.63 o 
  -1  10   2       18.44       21.40      4.38 o 
   0  10   2      926.66      864.84     26.65 o 
   1  10   2     1895.66     2225.47     19.18 o 
   2  10   2      937.73      904.99     21.30 o 
   3  10   2      891.99     1001.82     24.23 o 
   4  10   2      953.37      965.13     25.88 o 
   5  10   2     1264.62     1186.11     30.11 o 
   6  10   2      311.11      307.63     17.88 o 
   7  10   2      150.68      134.91     13.50 o 
   8  10   2      560.73      516.68     25.27 o 
   9  10   2       85.65       74.08     14.28 o 
  10  10   2       16.86       28.00     11.13 o 
  11  10   2       33.94       24.01     11.24 o 
 -11  11   2       54.14       42.30     13.25 o 
 -10  11   2       69.90       84.95     15.53 o 
  -9  11   2      137.38      129.46     17.41 o 
  -8  11   2      118.26      129.60     16.89 o 
  -7  11   2      240.46      259.83     18.14 o 
  -6  11   2       19.40       33.26      9.04 o 
  -5  11   2      181.89      169.85     12.79 o 
  -4  11   2     3375.48     3859.05     52.07 o 
  -3  11   2      366.70      364.16     14.47 o 
  -2  11   2     1645.52     1582.03     26.73 o 
  -1  11   2      106.32      118.25      7.40 o 
   0  11   2      919.95      841.65     18.63 o 
   1  11   2      758.86      750.23     27.17 o 
   2  11   2     1317.89     1307.28     25.78 o 
   3  11   2       38.86       34.42      6.62 o 
   4  11   2      576.55      606.74     21.00 o 
   5  11   2       90.22       87.68     10.29 o 
   6  11   2      365.39      330.27     18.12 o 
   7  11   2       66.53       71.01     12.04 o 
   8  11   2      354.49      315.99     20.66 o 
   9  11   2       41.75       68.36     14.04 o 
  10  11   2       11.60        2.22      8.67 o 
  11  11   2       20.51       23.52     10.85 o 
 -11  12   2       41.48       57.35     15.39 o 
 -10  12   2        4.16        3.07      8.84 o 
  -9  12   2       52.38       65.90     14.20 o 
  -8  12   2       12.65       11.80      9.14 o 
  -7  12   2      230.17      228.99     17.43 o 
  -6  12   2       22.94       21.40      8.23 o 
  -5  12   2      437.09      411.46     18.51 o 
  -4  12   2      228.75      265.88     14.35 o 
  -3  12   2      382.64      426.35     15.74 o 
  -2  12   2      682.09      732.03     18.30 o 
  -1  12   2     1758.16     1931.68     27.34 o 
   0  12   2      135.46      136.39     12.67 o 
   1  12   2       94.52      113.01      4.42 o 
   2  12   2     1186.62     1218.00     25.35 o 
   3  12   2       13.74       26.99      6.41 o 
   4  12   2      264.77      247.30     14.23 o 
   5  12   2      111.84      120.99     11.42 o 
   6  12   2      182.19      163.27     14.08 o 
   7  12   2       66.11       69.60     12.51 o 
   8  12   2       44.33       37.92     10.71 o 
   9  12   2      131.83      149.29     15.92 o 
  10  12   2        5.19        5.37      9.16 o 
  11  12   2       12.86        9.14      9.90 o 
 -11  13   2        0.72       -5.63      9.28 o 
 -10  13   2        0.67        2.26     10.61 o 
  -9  13   2       10.12       11.18      9.62 o 
  -8  13   2       33.08       43.23     12.06 o 
  -7  13   2      121.96      130.77     14.00 o 
  -6  13   2       58.57       68.65     11.08 o 
  -5  13   2      724.95      719.84     24.17 o 
  -4  13   2      189.45      216.63     13.34 o 
  -3  13   2      128.17      164.19     10.51 o 
  -2  13   2     1416.53     1543.46     27.14 o 
  -1  13   2      358.33      409.47     12.74 o 
   0  13   2      162.45      160.97      5.39 o 
   1  13   2       42.36       50.79      3.46 o 
   2  13   2      739.23      859.51     21.47 o 
   3  13   2      121.44      123.23      9.99 o 
   4  13   2      472.44      477.98     19.01 o 
   5  13   2      160.34      144.52     12.57 o 
   6  13   2      100.49       94.46     11.36 o 
   7  13   2      137.78      124.56     13.88 o 
   8  13   2       87.99       86.06     13.84 o 
   9  13   2        6.10        6.86      8.43 o 
  10  13   2        7.64        5.97      9.58 o 
  11  13   2       31.09       19.33     12.26 o 
 -11  14   2       29.84       26.67     12.81 o 
 -10  14   2       20.01       25.94     11.84 o 
  -9  14   2        9.93        9.00      9.70 o 
  -8  14   2       87.07       80.07     13.54 o 
  -7  14   2       37.98       46.20     10.77 o 
  -6  14   2      305.14      285.04     17.35 o 
  -5  14   2      218.73      249.07     15.84 o 
  -4  14   2       18.27       19.97      6.54 o 
  -3  14   2       35.23       47.91      7.32 o 
  -2  14   2     1106.96     1163.79     23.83 o 
  -1  14   2     1110.14     1174.63     14.57 o 
   0  14   2      102.61      102.30      6.36 o 
   1  14   2      211.92      216.12     10.15 o 
   2  14   2      334.45      317.69     13.52 o 
   3  14   2       14.98       14.85      5.77 o 
   4  14   2      341.71      315.98     15.60 o 
   5  14   2      398.66      412.49     19.46 o 
   6  14   2       52.99       36.61      9.30 o 
   7  14   2       59.71       53.62     11.40 o 
   8  14   2      273.55      240.52     18.85 o 
   9  14   2       30.59       29.51     11.86 o 
  10  14   2       13.63       14.46     10.05 o 
 -11  15   2       20.73       26.34     13.94 o 
 -10  15   2        3.13       16.60     10.21 o 
  -9  15   2      110.33       99.54     16.16 o 
  -8  15   2        2.57        5.26      9.02 o 
  -7  15   2      114.40       95.85     13.70 o 
  -6  15   2       12.95       12.28      7.71 o 
  -5  15   2      351.87      337.41     17.58 o 
  -4  15   2      103.12      109.49     10.75 o 
  -3  15   2      472.84      462.04     16.51 o 
  -2  15   2      440.63      435.55     15.06 o 
  -1  15   2       26.27       27.45      3.48 o 
   0  15   2      464.55      428.14      8.37 o 
   1  15   2      100.89      112.44      8.45 o 
   2  15   2       25.69       26.99      6.01 o 
   3  15   2        5.76        0.12      4.60 o 
   4  15   2      425.39      405.22     17.98 o 
   5  15   2      287.38      277.74     16.71 o 
   6  15   2       37.81       28.20      8.11 o 
   7  15   2      746.91      743.90     29.25 o 
   8  15   2       87.34       94.21     15.74 o 
   9  15   2        2.08        2.16      9.94 o 
  10  15   2        9.71        5.65     10.09 o 
 -11  16   2       21.30       12.10     12.69 o 
 -10  16   2        6.42        1.65      9.70 o 
  -9  16   2       66.29       64.23     13.92 o 
  -8  16   2        1.75       -1.01      8.35 o 
  -7  16   2      157.54      171.05     15.94 o 
  -6  16   2       91.34      102.83     12.83 o 
  -5  16   2       20.90       12.59      7.10 o 
  -4  16   2      247.23      225.09     13.76 o 
  -3  16   2      173.55      179.37     11.44 o 
  -2  16   2      561.06      631.70     17.89 o 
  -1  16   2      121.01      112.14      5.31 o 
   0  16   2      250.93      248.51      9.14 o 
   1  16   2       47.50       39.92      6.50 o 
   2  16   2       70.43       75.59      8.05 o 
   3  16   2       12.37        7.36      5.35 o 
   4  16   2      161.54      171.50     12.47 o 
   5  16   2      423.08      427.18     20.06 o 
   6  16   2      210.01      199.32     15.27 o 
   7  16   2       32.98       50.75     11.62 o 
   8  16   2       38.44       23.26     10.27 o 
   9  16   2      152.34      187.34     18.90 o 
  10  16   2        4.00        9.44     11.34 o 
 -10  17   2       72.51       77.46     16.02 o 
  -9  17   2       27.66       24.89     11.80 o 
  -8  17   2       16.89       24.93     10.03 o 
  -7  17   2       98.84      101.78     14.71 o 
  -6  17   2      104.12      112.31     12.87 o 
  -5  17   2        6.32       18.66      7.56 o 
  -4  17   2      114.02      111.08     10.45 o 
  -3  17   2      441.29      490.59     17.56 o 
  -2  17   2       50.41       57.21      7.91 o 
  -1  17   2       10.75       19.95      4.82 o 
   0  17   2      565.36      546.46     15.14 o 
   1  17   2       70.34       78.60      7.65 o 
   2  17   2      126.13      132.45     10.03 o 
   3  17   2      102.64      111.71     10.15 o 
   4  17   2      131.60      132.93     11.84 o 
   5  17   2        0.28        4.16      6.15 o 
   6  17   2       61.27       56.99     10.95 o 
   7  17   2       99.16      116.89     16.18 o 
   8  17   2      151.73      158.35     16.72 o 
   9  17   2       67.85       56.06     13.72 o 
  10  17   2       36.59       26.35     13.41 o 
 -10  18   2       10.51        8.73     10.39 o 
  -9  18   2       12.55       10.35     10.89 o 
  -8  18   2        5.26       10.41      8.69 o 
  -7  18   2       39.18       50.51     11.58 o 
  -6  18   2        6.39        5.87      8.11 o 
  -5  18   2      204.75      191.46     14.47 o 
  -4  18   2      109.32      123.08     11.30 o 
  -3  18   2       75.33      105.04      9.78 o 
  -2  18   2      139.67      150.53     10.85 o 
   1  18   2       24.98       17.09      5.29 o 
   2  18   2      408.22      400.02     15.92 o 
   3  18   2       15.07       14.14      5.93 o 
   4  18   2       78.32       71.15     10.49 o 
   5  18   2       67.72       83.36     12.12 o 
   6  18   2      112.01      105.01     12.49 o 
   7  18   2      128.62      105.81     15.09 o 
   8  18   2       63.05       54.93     13.48 o 
   9  18   2      110.88      107.99     17.91 o 
  10  18   2       18.96       40.40     14.08 o 
 -10  19   2       23.98       19.12     13.01 o 
  -9  19   2        6.50       -0.97      8.67 o 
  -8  19   2        5.47        2.66      9.32 o 
  -7  19   2        0.20        2.10      7.93 o 
  -6  19   2       26.21       33.57      9.84 o 
  -5  19   2       77.90       79.54     11.90 o 
  -4  19   2       50.31       51.64      9.18 o 
  -3  19   2      563.05      574.84     19.74 o 
   2  19   2      313.73      307.74     14.37 o 
   3  19   2      367.33      344.75     16.41 o 
   4  19   2       34.36       40.10      8.96 o 
   5  19   2      102.43       96.15     12.85 o 
   6  19   2       24.41       18.78      8.29 o 
   7  19   2        2.81        1.88      8.11 o 
   8  19   2       27.54        5.33      9.02 o 
   9  19   2       15.55       10.77     11.46 o 
  -9  20   2        5.96        5.06     10.47 o 
  -8  20   2       34.85       33.39     11.22 o 
  -7  20   2        5.20        8.05      9.10 o 
  -6  20   2       17.32        4.80      7.95 o 
  -5  20   2       57.84       58.36     10.49 o 
  -4  20   2      147.11      156.86     12.57 o 
   3  20   2       42.76       38.77      7.93 o 
   4  20   2      103.87       93.51     11.90 o 
   5  20   2       89.07      111.34     12.21 o 
   6  20   2       42.98       33.99     10.05 o 
   7  20   2       21.07       18.34     10.17 o 
   8  20   2       10.76       13.43     11.36 o 
   9  20   2        7.62       13.86     11.88 o 
  -9  21   2       41.85       39.68     14.36 o 
  -8  21   2       28.52       27.25     11.40 o 
  -7  21   2       23.86        8.61      8.86 o 
  -6  21   2       17.68       17.43      8.49 o 
   4  21   2       80.21       85.01     11.86 o 
   5  21   2       72.70       70.26     12.10 o 
   6  21   2       28.00       23.48      9.58 o 
   7  21   2       96.96      113.70     17.29 o 
   8  21   2       19.91       10.37     10.51 o 
   9  21   2        8.42       -3.99     11.62 o 
  -9  22   2       44.68       56.08     14.16 o 
  -8  22   2       35.80       32.24     11.86 o 
  -7  22   2       11.27        8.15      9.18 o 
   5  22   2        9.06       15.21      7.91 o 
   6  22   2       81.23       71.51     13.37 o 
   7  22   2       28.15       34.98     11.76 o 
   8  22   2       20.32       21.12     13.01 o 
   7  23   2       45.90       35.40     13.19 o 
   8  23   2      104.11      129.31     19.49 o 
  -3 -30   3       14.88        0.29      9.11 o 
  -2 -30   3       10.48       12.66      9.78 o 
  -1 -30   3       30.86       23.03      9.84 o 
   0 -30   3        5.44       11.23      9.27 o 
   1 -30   3       76.52       88.62     13.96 o 
   2 -30   3       21.35        9.79      9.44 o 
  -4 -29   3        5.32        0.90      8.71 o 
  -3 -29   3       21.91       19.55      9.80 o 
  -2 -29   3       15.99       18.57      9.71 o 
  -1 -29   3       23.26       20.42      9.57 o 
   0 -29   3       21.20       11.56      8.77 o 
   1 -29   3        2.36       16.85      8.62 o 
   2 -29   3       18.89       29.93      9.81 o 
   3 -29   3        7.07       13.68      7.65 o 
  -5 -28   3       30.43       37.88     11.26 o 
  -4 -28   3        5.14        3.88      8.47 o 
  -3 -28   3       29.69       27.38      9.63 o 
  -2 -28   3        9.63       14.86      8.36 o 
  -1 -28   3       28.31       12.80      8.23 o 
   0 -28   3        0.44        7.58      8.82 o 
   1 -28   3       33.60       20.39      8.80 o 
   2 -28   3       14.97        7.19      7.98 o 
   3 -28   3       13.36       10.24      7.21 o 
   4 -28   3        0.50       -6.74      6.74 o 
  -6 -27   3       27.64       34.12     11.76 o 
  -5 -27   3       15.67       12.18      9.03 o 
  -4 -27   3        9.40        3.03      8.22 o 
  -3 -27   3        3.41       -0.17      7.10 o 
  -2 -27   3        6.39       11.64      8.20 o 
  -1 -27   3       38.91       28.23      9.16 o 
   0 -27   3        1.11        6.75     10.33 o 
   1 -27   3       17.96       16.37      7.93 o 
   2 -27   3       12.04       10.05      6.46 o 
   3 -27   3        9.01       13.08      6.95 o 
   4 -27   3        3.70        5.74      8.61 o 
   5 -27   3        2.69        1.28      8.55 o 
  -7 -26   3       34.88       42.02     11.56 o 
  -6 -26   3       13.24       19.44      9.76 o 
  -5 -26   3        1.18       -7.96      7.96 o 
  -4 -26   3        4.02       -0.93      6.76 o 
  -3 -26   3       20.32       15.24      8.20 o 
  -2 -26   3       86.36       83.75     11.96 o 
  -1 -26   3       16.20       19.02      8.31 o 
   0 -26   3       14.58       35.75      8.94 o 
   1 -26   3       21.66       15.42      8.14 o 
   2 -26   3        6.50       11.08      6.11 o 
   3 -26   3        3.86        3.83      6.47 o 
   4 -26   3       11.27       22.68      9.31 o 
   5 -26   3       11.91       17.50      9.15 o 
   6 -26   3       22.95       37.17     10.95 o 
  -7 -25   3        2.54        3.02      8.15 o 
  -6 -25   3       37.57       40.30     10.24 o 
  -5 -25   3        7.15        0.20     15.26 o 
  -4 -25   3       20.36       19.20      8.84 o 
  -3 -25   3        8.56        5.17      6.98 o 
  -2 -25   3       70.64       55.63      9.94 o 
  -1 -25   3      131.81      147.18     14.24 o 
   0 -25   3       23.66       14.99      7.52 o 
   1 -25   3       26.42       35.15     10.72 o 
   2 -25   3        3.13        5.52      5.55 o 
   3 -25   3       61.35       65.11      8.51 o 
   4 -25   3       13.46        4.70      7.36 o 
   5 -25   3        1.56       -1.09      7.61 o 
   6 -25   3       27.89        9.25      8.88 o 
  -8 -24   3       12.84       14.46     10.61 o 
  -7 -24   3       55.21       79.39     13.18 o 
  -6 -24   3       11.14        2.06      7.27 o 
  -5 -24   3       15.82        7.68      9.13 o 
  -4 -24   3        9.30        5.96      7.66 o 
  -3 -24   3       26.17       21.57      7.78 o 
  -2 -24   3       34.96       48.94      9.30 o 
  -1 -24   3      141.06      145.52     13.66 o 
   0 -24   3       87.73       85.18     13.27 o 
   1 -24   3        1.42       -4.78      4.78 o 
   2 -24   3       32.52       34.04      6.83 o 
   3 -24   3        3.63        0.86      6.60 o 
   4 -24   3       34.83       55.12     10.80 o 
   5 -24   3        9.26        3.28      7.49 o 
   6 -24   3        4.81        3.74     10.60 o 
   7 -24   3       13.89       17.95     12.08 o 
  -8 -23   3       17.77       19.37     13.54 o 
  -7 -23   3       21.64       23.86      9.66 o 
  -6 -23   3       16.86       17.26      7.99 o 
  -5 -23   3        2.30        3.68      7.35 o 
  -4 -23   3       12.53       20.18      7.46 o 
  -3 -23   3      135.16      127.15     12.60 o 
  -2 -23   3        5.44        4.40      7.14 o 
  -1 -23   3        1.53       -3.35      8.24 o 
   0 -23   3        2.45        4.29      6.40 o 
   1 -23   3        3.23       -4.28      4.28 o 
   2 -23   3       98.36      119.21      9.93 o 
   3 -23   3       21.65       23.59      7.90 o 
   4 -23   3       37.43       48.79      9.65 o 
   5 -23   3       38.73       32.01     14.66 o 
   6 -23   3        8.76       -2.03      7.66 o 
   7 -23   3       30.04       38.63     15.31 o 
  -9 -22   3       26.49       32.49     11.32 o 
  -8 -22   3        6.84       -2.53      7.87 o 
  -7 -22   3        4.38       -5.08      7.47 o 
  -6 -22   3       19.81       27.15      8.85 o 
  -5 -22   3        9.37       14.56      6.95 o 
  -4 -22   3       25.22       27.21     12.76 o 
  -3 -22   3      208.80      215.64     13.71 o 
  -2 -22   3      639.96      616.70     16.10 o 
  -1 -22   3       17.21       16.09      6.91 o 
   0 -22   3      102.55      120.39      9.26 o 
   1 -22   3       37.45       37.69      6.29 o 
   2 -22   3       43.70       43.85      6.94 o 
   3 -22   3      130.37      125.45     12.59 o 
   4 -22   3       25.83       21.92     10.01 o 
   5 -22   3        2.37        1.54      7.47 o 
   6 -22   3       80.86       84.27     11.82 o 
   7 -22   3       29.55       20.68     13.43 o 
   8 -22   3       84.77      108.17     20.13 o 
  -9 -21   3        2.35       20.13     13.90 o 
  -8 -21   3       10.95       11.27      9.26 o 
  -7 -21   3       69.61       76.98     11.99 o 
  -6 -21   3       47.29       42.91      9.60 o 
  -5 -21   3       40.20       21.20     11.97 o 
  -4 -21   3        6.60       -1.29      6.04 o 
  -3 -21   3      293.32      255.65     14.41 o 
  -2 -21   3      191.13      188.84     12.83 o 
  -1 -21   3       41.54       38.92      6.12 o 
   0 -21   3       19.29       13.00      4.91 o 
   1 -21   3       37.30       31.48      6.09 o 
   2 -21   3      404.23      393.65     20.40 o 
   3 -21   3       90.91       91.25     10.74 o 
   4 -21   3       10.66       12.16      7.03 o 
   5 -21   3        7.22        8.78      7.35 o 
   6 -21   3      127.53      131.84     14.15 o 
   7 -21   3       26.33        6.21     10.85 o 
   8 -21   3       86.80      106.52     20.25 o 
  -9 -20   3        1.41        0.99     13.07 o 
  -8 -20   3       12.72        6.23      7.95 o 
  -7 -20   3        3.91        1.67      7.02 o 
  -6 -20   3       46.60       57.14     10.25 o 
  -5 -20   3        5.83       11.20      6.77 o 
  -4 -20   3        1.18       -3.81      5.29 o 
  -3 -20   3      270.08      258.75     13.95 o 
  -2 -20   3       90.46       98.60     10.79 o 
  -1 -20   3      101.78       98.56      9.61 o 
   0 -20   3       56.29       60.02      7.19 o 
   1 -20   3       63.93       55.45      6.40 o 
   2 -20   3      367.54      341.50     15.12 o 
   3 -20   3       51.88       60.80      9.08 o 
   4 -20   3       97.43      103.07     11.22 o 
   5 -20   3       73.89       89.27     11.24 o 
   6 -20   3      159.72      147.96     13.37 o 
   7 -20   3      216.07      223.95     22.46 o 
   8 -20   3       73.00       66.25     16.80 o 
   9 -20   3       52.16       64.63     18.80 o 
 -10 -19   3       14.85       20.70     14.60 o 
  -9 -19   3        2.07       11.70     12.10 o 
  -8 -19   3        5.15       -3.04      6.70 o 
  -7 -19   3        5.21        2.48      6.57 o 
  -6 -19   3       47.22       44.58      9.76 o 
  -5 -19   3       57.72       56.98      9.51 o 
  -4 -19   3      116.01       98.65     10.56 o 
  -3 -19   3      135.68      127.83     10.44 o 
  -2 -19   3       78.61       68.63     10.68 o 
  -1 -19   3      662.23      702.18     12.99 o 
   0 -19   3       26.41       23.97      4.10 o 
   1 -19   3       44.87       52.61      9.31 o 
   2 -19   3        4.48       -2.01      4.50 o 
   3 -19   3      355.58      317.42     17.12 o 
   4 -19   3       46.06       56.37      9.25 o 
   5 -19   3       61.90       85.53     13.15 o 
   6 -19   3      176.94      166.61     18.34 o 
   7 -19   3        2.08        4.03      9.68 o 
   8 -19   3       68.73       57.78     16.00 o 
   9 -19   3       11.98        9.16     12.99 o 
 -10 -18   3        5.87       11.68     12.51 o 
  -9 -18   3       11.31        4.36     12.00 o 
  -8 -18   3       44.16       36.21      9.04 o 
  -7 -18   3      152.72      154.25     12.88 o 
  -6 -18   3       38.14       13.37      6.74 o 
  -5 -18   3       30.07       12.82      6.00 o 
  -4 -18   3       36.72       31.04      8.88 o 
  -3 -18   3      122.36      125.50     13.54 o 
  -2 -18   3      655.50      679.19     19.72 o 
  -1 -18   3      375.26      356.19      9.30 o 
   0 -18   3      132.84      133.02      6.63 o 
   1 -18   3        3.93        7.58      3.21 o 
   2 -18   3       32.32       32.13      4.96 o 
   3 -18   3       46.55       55.99      8.16 o 
   4 -18   3      262.00      291.26     36.44 o 
   5 -18   3      149.60      153.23     12.27 o 
   6 -18   3       99.85      120.96     17.31 o 
   7 -18   3      108.35      140.03     20.38 o 
   8 -18   3       82.08       91.91     17.83 o 
   9 -18   3       16.41       -3.17     12.93 o 
 -10 -17   3       12.31        0.54     12.08 o 
  -9 -17   3       14.52       11.24     11.07 o 
  -8 -17   3        1.09       13.07      7.65 o 
  -7 -17   3       16.57        8.60      6.48 o 
  -6 -17   3       27.99       28.51      7.63 o 
  -5 -17   3       81.44       81.25      9.72 o 
  -4 -17   3       42.59       37.22      9.14 o 
  -3 -17   3      253.81      245.56     12.90 o 
  -2 -17   3        2.32        1.88      4.28 o 
  -1 -17   3        9.23       10.99      3.27 o 
   0 -17   3       77.45       73.23      8.23 o 
   1 -17   3        6.99        3.65      2.72 o 
   2 -17   3      152.80      159.72      7.78 o 
   3 -17   3       19.97       16.00      6.44 o 
   4 -17   3      118.19      107.21      7.87 o 
   5 -17   3      201.61      186.92     14.43 o 
   6 -17   3       10.13       12.45     10.13 o 
   7 -17   3       10.51       18.76     11.28 o 
   8 -17   3       37.27       23.00     11.56 o 
   9 -17   3      166.91      196.56     24.31 o 
 -10 -16   3        5.12        5.02     12.79 o 
  -9 -16   3       12.73        7.20     11.66 o 
  -8 -16   3       19.99       13.99      7.16 o 
  -7 -16   3       18.47       12.02      6.55 o 
  -6 -16   3       33.04       31.39      7.55 o 
  -5 -16   3      180.12      176.80     11.69 o 
  -4 -16   3       99.61      101.55     10.08 o 
  -3 -16   3      201.29      185.96     24.43 o 
  -2 -16   3      387.85      379.28     10.46 o 
  -1 -16   3       28.13       30.87      3.90 o 
   0 -16   3       53.41       48.44      6.46 o 
   1 -16   3      100.85       94.52      5.34 o 
   2 -16   3       38.91       38.83      4.88 o 
   3 -16   3      166.04      163.82      7.77 o 
   4 -16   3      141.03      155.72      8.36 o 
   5 -16   3       53.93       55.45      8.61 o 
   6 -16   3      130.03      128.25     15.64 o 
   7 -16   3      135.40      126.70     18.28 o 
   8 -16   3       80.28       93.24     17.63 o 
   9 -16   3       11.14       23.84     13.29 o 
  10 -16   3       20.63       41.07     15.39 o 
 -11 -15   3        5.08        0.20     11.42 o 
 -10 -15   3       18.85       32.38     13.72 o 
  -9 -15   3        1.84       10.17     10.71 o 
  -8 -15   3       12.65       15.37     10.17 o 
  -7 -15   3      175.35      182.12     12.59 o 
  -6 -15   3      235.87      211.26     12.61 o 
  -5 -15   3      236.27      204.40     12.14 o 
  -4 -15   3       56.30       53.28      8.13 o 
  -3 -15   3      171.45      163.40     10.34 o 
  -2 -15   3      511.65      479.08      9.03 o 
  -1 -15   3       50.39       49.70      4.06 o 
   0 -15   3      425.81      402.26     16.76 o 
   1 -15   3       31.41       38.20      3.95 o 
   2 -15   3      185.51      177.84      7.47 o 
   3 -15   3      139.43      143.93      7.23 o 
   4 -15   3      101.01       90.00      6.75 o 
   5 -15   3      285.45      290.65     14.12 o 
   6 -15   3       73.49       80.35     15.07 o 
   7 -15   3       78.12       89.67     16.50 o 
   8 -15   3      134.94      115.66     17.75 o 
   9 -15   3       34.11       33.97     12.89 o 
  10 -15   3        9.79        6.58     11.86 o 
 -11 -14   3        7.82        5.83     11.72 o 
 -10 -14   3       23.25       13.84     11.62 o 
  -9 -14   3        6.95        1.78      9.12 o 
  -8 -14   3       14.28        4.84      9.64 o 
  -7 -14   3        5.58        1.97      5.43 o 
  -6 -14   3       32.31       31.08      7.14 o 
  -5 -14   3       20.62       15.73      5.77 o 
  -4 -14   3       33.68       33.86      6.26 o 
  -3 -14   3      200.62      184.27      7.37 o 
  -2 -14   3       58.05       53.82      5.85 o 
  -1 -14   3      132.21      146.28      5.43 o 
   0 -14   3       47.79       47.96      4.22 o 
   1 -14   3       22.43       28.18      3.83 o 
   2 -14   3      283.30      293.83     12.54 o 
   3 -14   3       34.43       30.34      4.24 o 
   4 -14   3       59.32       56.78      7.51 o 
   5 -14   3      247.75      253.22     13.02 o 
   6 -14   3      569.80      538.28     26.70 o 
   7 -14   3     1003.61     1008.54     36.93 o 
   8 -14   3      165.07      154.44     18.36 o 
   9 -14   3      122.39      148.60     20.92 o 
  10 -14   3        3.84       -6.94     10.29 o 
 -11 -13   3        1.97       -1.51     11.24 o 
 -10 -13   3        5.63       -6.54      9.76 o 
  -9 -13   3        7.62       17.87     10.73 o 
  -8 -13   3       46.17       40.12     12.18 o 
  -7 -13   3       88.73       90.20     10.14 o 
  -6 -13   3      199.15      175.84     11.35 o 
  -5 -13   3       64.87       65.84      6.15 o 
  -4 -13   3       37.80       25.18      4.70 o 
  -3 -13   3       88.68       74.17     10.58 o 
  -2 -13   3      623.46      620.85     18.55 o 
  -1 -13   3      308.85      335.64     10.48 o 
   0 -13   3      430.18      426.22      8.10 o 
   1 -13   3      124.78      127.25      5.68 o 
   2 -13   3      515.12      504.06     12.71 o 
   3 -13   3       44.92       30.89      4.30 o 
   4 -13   3      141.08      137.88      9.66 o 
   5 -13   3      139.99      138.38     14.57 o 
   6 -13   3      662.05      648.03     28.63 o 
   7 -13   3       58.27       56.16     13.35 o 
   8 -13   3      297.70      243.39     21.27 o 
   9 -13   3        2.06       12.04     10.73 o 
  10 -13   3        3.59        0.89     10.71 o 
 -11 -12   3        7.10        5.04     12.63 o 
 -10 -12   3       29.07       39.90     13.43 o 
  -9 -12   3       53.78       69.29     14.56 o 
  -8 -12   3      199.84      174.20     16.85 o 
  -7 -12   3      525.09      544.76     29.08 o 
  -6 -12   3       30.76       34.58      5.21 o 
  -5 -12   3      280.40      288.72      9.57 o 
  -4 -12   3       50.94       54.41      6.87 o 
  -3 -12   3       94.15       93.62      4.41 o 
  -2 -12   3      942.51      987.41     11.59 o 
  -1 -12   3      351.87      359.66      8.20 o 
   0 -12   3       12.77        9.30      1.99 o 
   1 -12   3        6.15        3.58      2.35 o 
   2 -12   3      124.33      109.08      4.38 o 
   3 -12   3      101.85      100.32      4.53 o 
   4 -12   3      186.15      166.54      9.92 o 
   5 -12   3      118.27      108.96     12.61 o 
   6 -12   3      493.96      434.90     23.76 o 
   7 -12   3     1252.15     1204.02     40.08 o 
   8 -12   3      112.26      143.01     18.56 o 
   9 -12   3       29.65       14.79     11.46 o 
  10 -12   3       11.51       14.22     10.63 o 
 -11 -11   3        3.25        3.05     10.71 o 
 -10 -11   3       28.38       15.35     10.73 o 
  -9 -11   3       89.10       93.89     14.79 o 
  -8 -11   3        3.70        5.63      8.88 o 
  -7 -11   3      104.16       89.07      7.69 o 
  -6 -11   3      220.89      243.61      9.47 o 
  -5 -11   3      540.25      457.98     11.55 o 
  -4 -11   3     1211.50     1253.62     19.09 o 
  -3 -11   3       98.82       74.66      5.37 o 
  -2 -11   3      799.30      777.31     11.02 o 
  -1 -11   3      926.35      835.45     27.35 o 
   0 -11   3       83.84       78.71      3.41 o 
   1 -11   3      296.27      284.81      6.99 o 
   2 -11   3      104.84      102.72      4.17 o 
   3 -11   3      103.02      103.20      5.63 o 
   4 -11   3      162.30      160.59      6.70 o 
   5 -11   3       47.47       60.50     11.33 o 
   6 -11   3      319.51      312.87     20.64 o 
   7 -11   3        2.39        7.24      9.62 o 
   8 -11   3       80.40       73.19     14.36 o 
   9 -11   3       67.20       73.43     15.17 o 
  10 -11   3        9.87        9.92     10.53 o 
  11 -11   3        8.94       -0.20     14.02 o 
 -12 -10   3       44.21       56.32     16.50 o 
 -11 -10   3       40.94       50.67     14.79 o 
 -10 -10   3       63.41       60.18     14.54 o 
  -9 -10   3       47.18       47.24     12.69 o 
  -8 -10   3       89.79       93.79     11.27 o 
  -7 -10   3      245.87      246.31     11.79 o 
  -6 -10   3       64.27       81.03      6.87 o 
  -5 -10   3      810.87      774.68     14.67 o 
  -4 -10   3     3340.76     3513.28     29.84 o 
  -3 -10   3      174.81      144.82      6.36 o 
  -2 -10   3      134.58      131.14      5.86 o 
  -1 -10   3      579.08      588.14     24.27 o 
   0 -10   3       67.52       70.81      4.96 o 
   1 -10   3      192.51      186.57      8.00 o 
   2 -10   3       48.95       46.36      3.90 o 
   3 -10   3      169.90      183.38      6.47 o 
   4 -10   3      477.90      461.49     10.56 o 
   5 -10   3      140.68      138.07      8.14 o 
   6 -10   3      242.58      220.86     10.63 o 
   7 -10   3     1265.30     1341.10     41.56 o 
   8 -10   3      232.23      227.76     19.81 o 
   9 -10   3       43.86       56.60     15.96 o 
  10 -10   3        8.25       17.71     11.66 o 
  11 -10   3        8.08       26.93     13.98 o 
 -12  -9   3       24.19       32.30     14.79 o 
 -11  -9   3       12.83        1.86     11.22 o 
 -10  -9   3      152.61      151.37     17.41 o 
  -9  -9   3       26.59       28.68      8.62 o 
  -8  -9   3      181.19      189.83     11.21 o 
  -7  -9   3      117.77      111.27     12.70 o 
  -6  -9   3        0.78        1.70      3.11 o 
  -5  -9   3     1254.47     1178.73     30.58 o 
  -4  -9   3      143.65      144.38     10.05 o 
  -3  -9   3      512.40      542.34     17.03 o 
  -2  -9   3     1017.36      979.10     13.69 o 
  -1  -9   3       68.75       59.76      5.29 o 
   0  -9   3     1261.75     1241.65     15.67 o 
   1  -9   3        0.11        3.17      2.63 o 
   2  -9   3       94.05       98.39      6.85 o 
   3  -9   3      833.56      929.30     13.50 o 
   4  -9   3       18.03       11.19      3.59 o 
   5  -9   3      618.69      642.02     15.29 o 
   6  -9   3      135.37      119.49      8.84 o 
   7  -9   3      431.10      399.75     14.80 o 
   8  -9   3      411.52      431.77     25.33 o 
   9  -9   3      115.65      103.69     16.56 o 
  10  -9   3        2.83        1.84     10.33 o 
  11  -9   3        6.51       -5.51      9.84 o 
 -12  -8   3       11.87       19.34     13.25 o 
 -11  -8   3        9.82       22.03     11.05 o 
 -10  -8   3       59.40       62.32      9.52 o 
  -9  -8   3       33.46       39.54      7.65 o 
  -8  -8   3      128.39      137.62     10.32 o 
  -7  -8   3       27.88       19.22      5.28 o 
  -6  -8   3       14.34       17.65      4.15 o 
  -5  -8   3      279.44      258.82      8.60 o 
  -4  -8   3      411.59      447.77     16.21 o 
  -3  -8   3      655.98      703.85     29.16 o 
  -2  -8   3      657.66      722.76     11.43 o 
  -1  -8   3      289.41      293.72      7.42 o 
   0  -8   3      103.29       80.71      8.70 o 
   1  -8   3      323.52      319.59      7.57 o 
   2  -8   3       40.42       58.66      5.74 o 
   3  -8   3      210.01      232.10     12.26 o 
   4  -8   3       12.59       20.53      5.29 o 
   5  -8   3      662.96      612.26     15.15 o 
   6  -8   3       67.14       67.00      7.41 o 
   7  -8   3      360.45      345.85     40.37 o 
   8  -8   3      326.54      343.72     14.51 o 
   9  -8   3       27.68       19.55     10.33 o 
  10  -8   3        3.46       15.79     11.64 o 
  11  -8   3       40.38       77.70     19.37 o 
 -11  -7   3       62.39       60.42     10.09 o 
 -10  -7   3      101.46      107.26     15.90 o 
  -9  -7   3      183.65      201.30     11.72 o 
  -8  -7   3      265.48      255.40     16.12 o 
  -7  -7   3       73.99       78.35      8.33 o 
  -6  -7   3      524.74      552.06     16.35 o 
  -5  -7   3       20.74       22.00      3.99 o 
  -4  -7   3      121.43      115.13      7.14 o 
  -3  -7   3       71.96       76.83      4.78 o 
  -2  -7   3     1704.39     1807.38     34.91 o 
  -1  -7   3       86.34       74.22      4.40 o 
   0  -7   3     1040.38     1153.69     14.63 o 
   1  -7   3      273.18      238.38      7.48 o 
   2  -7   3      913.24     1015.96     17.42 o 
   3  -7   3      475.46      511.14     16.76 o 
   4  -7   3       34.37       42.49      5.11 o 
   5  -7   3      431.48      427.92     35.50 o 
   6  -7   3       82.53       85.27     13.87 o 
   7  -7   3       84.08      101.14     11.99 o 
   8  -7   3      289.46      293.70     13.53 o 
   9  -7   3        4.65        7.87      6.16 o 
  10  -7   3        2.52       10.43     10.47 o 
  11  -7   3       18.07       28.64     13.64 o 
 -12  -6   3       29.08       26.45     12.12 o 
 -11  -6   3        2.32       -1.79      6.57 o 
 -10  -6   3       28.65       27.13      7.81 o 
  -9  -6   3      103.12      114.71     11.04 o 
  -8  -6   3      240.13      255.70     15.80 o 
  -7  -6   3      277.27      272.07     11.54 o 
  -6  -6   3       58.08       55.52     10.50 o 
  -5  -6   3       25.08       29.18      4.03 o 
  -4  -6   3       59.98       67.50      4.87 o 
  -3  -6   3      200.06      173.43      6.06 o 
  -2  -6   3     1633.92     1648.17     16.66 o 
  -1  -6   3     1540.13     1367.08     14.69 o 
   0  -6   3     1385.59     1246.64     11.42 o 
   1  -6   3      249.79      256.94      6.62 o 
   2  -6   3      101.89       99.75      6.19 o 
   3  -6   3       45.67       53.37      5.07 o 
   4  -6   3       21.89       27.28     10.19 o 
   5  -6   3      279.88      311.81     27.49 o 
   6  -6   3       13.69        8.28      4.41 o 
   7  -6   3     4106.79     3759.01    214.46 o 
   8  -6   3      101.74      118.11     21.14 o 
   9  -6   3       69.36       92.10     10.64 o 
  10  -6   3        1.21        8.06      6.65 o 
  11  -6   3       76.61       99.21     18.18 o 
 -12  -5   3        7.92       23.24     11.90 o 
 -11  -5   3       12.36        6.31      7.17 o 
 -10  -5   3       64.14       93.02     10.50 o 
  -9  -5   3      205.83      214.19     11.80 o 
  -8  -5   3       74.84       81.50      9.76 o 
  -7  -5   3      105.97       82.86      7.90 o 
  -6  -5   3        6.05        5.32      4.23 o 
  -5  -5   3      122.77      152.86     10.03 o 
  -4  -5   3      735.04      784.22     12.47 o 
  -3  -5   3      201.42      204.47      7.54 o 
  -2  -5   3     1263.57     1244.84     20.37 o 
  -1  -5   3     2586.38     2307.41     19.06 o 
   0  -5   3      766.53      732.68     11.44 o 
   1  -5   3      647.77      632.04     24.28 o 
   2  -5   3      148.73      143.27     10.23 o 
   3  -5   3      223.49      288.75     11.95 o 
   4  -5   3       64.12       50.68      7.30 o 
   5  -5   3      930.13      990.62     25.21 o 
   6  -5   3       11.53        5.06      4.43 o 
   7  -5   3      147.97      145.86     15.53 o 
   8  -5   3      243.16      265.30     13.43 o 
   9  -5   3      183.43      198.58     12.54 o 
  10  -5   3        1.64        2.09      5.90 o 
  11  -5   3        6.25       18.64      8.07 o 
 -12  -4   3       37.53       55.09     14.10 o 
 -11  -4   3       39.05       57.53     14.30 o 
 -10  -4   3       42.95       35.59      7.55 o 
  -9  -4   3      122.14      124.71     10.65 o 
  -8  -4   3      297.74      293.85     12.36 o 
  -7  -4   3      125.72      104.39      7.89 o 
  -6  -4   3        3.07        5.44      3.41 o 
  -5  -4   3      102.37      124.84      6.94 o 
  -4  -4   3      124.44      114.97      5.37 o 
  -3  -4   3      137.77      154.27      5.57 o 
  -2  -4   3      781.76      739.55     10.44 o 
  -1  -4   3      434.90      409.05      7.63 o 
   0  -4   3     1563.30     1570.96     16.32 o 
   1  -4   3     1047.12      967.20     20.68 o 
   2  -4   3     1256.12     1308.61     28.55 o 
   3  -4   3     2500.10     2591.21     36.16 o 
   4  -4   3      608.45      805.15     21.41 o 
   5  -4   3      171.70      194.00     12.09 o 
   6  -4   3        0.90        6.70      5.65 o 
   7  -4   3      175.59      156.74     12.04 o 
   8  -4   3      438.47      426.55     16.12 o 
   9  -4   3      219.62      237.97     13.52 o 
  10  -4   3       13.63       14.29      7.02 o 
  11  -4   3        9.90       -4.95      6.95 o 
 -12  -3   3       27.34       26.59     11.94 o 
 -11  -3   3       20.73       24.97     11.14 o 
 -10  -3   3      129.59      140.06     17.63 o 
  -9  -3   3      169.09      173.49     10.95 o 
  -8  -3   3      125.75      127.41      9.35 o 
  -7  -3   3       48.12       48.35      6.52 o 
  -6  -3   3       59.68       63.33      6.40 o 
  -5  -3   3       46.54       58.94      5.76 o 
  -4  -3   3      261.61      265.84      7.23 o 
  -3  -3   3      126.56      131.40      7.04 o 
  -2  -3   3      541.80      568.80      8.98 o 
  -1  -3   3       29.03       35.49      3.35 o 
   0  -3   3       98.78      107.02      5.60 o 
   1  -3   3     3684.86     3302.77    105.59 o 
   3  -3   3     2644.30     2775.05     38.10 o 
   4  -3   3      654.60      752.42     21.09 o 
   5  -3   3      827.06      848.07     23.71 o 
   6  -3   3       34.78       54.16      9.24 o 
   7  -3   3       77.78       96.19     12.93 o 
   8  -3   3      589.81      589.71     18.60 o 
   9  -3   3      566.20      526.59     18.78 o 
  10  -3   3       19.27       16.45      6.89 o 
  11  -3   3        3.78        7.43      7.13 o 
 -12  -2   3       52.59       67.84     17.23 o 
 -11  -2   3       45.15       51.66     13.11 o 
 -10  -2   3       61.75       54.55      8.33 o 
  -9  -2   3       34.93       39.40      7.12 o 
  -8  -2   3       59.57       54.76      7.03 o 
  -7  -2   3       18.99       15.99      4.88 o 
  -6  -2   3        2.18       -1.70      3.47 o 
  -5  -2   3       55.17       67.08      5.59 o 
  -4  -2   3       12.95       17.68      5.22 o 
  -3  -2   3      236.68      279.68     21.37 o 
  -2  -2   3     6035.77     6124.49     87.40 o 
  -1  -2   3     1808.57     1739.42     14.77 o 
   0  -2   3     2378.36     2317.10     33.82 o 
   1  -2   3      684.79      642.14     15.15 o 
   3  -2   3     2786.48     2979.92     40.45 o 
   4  -2   3      953.95     1105.33     25.62 o 
   5  -2   3      280.30      312.56     14.93 o 
   6  -2   3       32.21       32.22      7.79 o 
   7  -2   3       11.95       16.98      7.20 o 
   8  -2   3     1329.50     1227.33     35.98 o 
   9  -2   3       30.01       26.00      7.48 o 
  10  -2   3       20.22       20.74      9.66 o 
  11  -2   3        9.47        6.61      7.26 o 
 -12  -1   3       18.68       13.76      9.99 o 
 -11  -1   3       16.62       10.23      9.26 o 
 -10  -1   3      108.79      129.64     15.35 o 
  -9  -1   3      259.63      248.97     12.28 o 
  -8  -1   3       13.78       11.71      4.79 o 
  -7  -1   3      239.94      231.60      9.87 o 
  -6  -1   3      112.12      116.00      7.18 o 
  -5  -1   3      252.17      300.39     15.65 o 
  -4  -1   3      264.34      286.21     11.32 o 
  -3  -1   3     2358.74     2295.92     59.16 o 
  -2  -1   3      436.56      435.31      9.61 o 
  -1  -1   3     7764.49     6421.52     57.80 o 
   0  -1   3      158.04      148.91      5.90 o 
   1  -1   3       95.44       95.36      7.32 o 
   3  -1   3     2001.24     2251.71     34.79 o 
   4  -1   3       75.07       75.92      8.15 o 
   5  -1   3     1290.85     1404.25     31.03 o 
   6  -1   3       38.08       44.00      8.80 o 
   7  -1   3       22.80       44.42      9.26 o 
   8  -1   3      514.61      474.73     23.17 o 
   9  -1   3       15.73       21.42      9.10 o 
  10  -1   3       27.53       30.17      7.91 o 
  11  -1   3        2.43        9.17      7.36 o 
 -12   0   3        5.11        7.46      8.65 o 
 -11   0   3       54.34       53.09     12.67 o 
 -10   0   3        7.52       15.86      8.69 o 
  -9   0   3       43.35       44.37     11.38 o 
  -8   0   3        0.13       -0.30      4.10 o 
  -7   0   3      134.50      135.83     12.62 o 
  -6   0   3       27.44       15.78      4.63 o 
  -5   0   3      138.34      137.40     12.21 o 
  -4   0   3        2.14       -2.05      2.05 o 
  -3   0   3     4852.47     4721.38     54.28 o 
  -2   0   3        2.69        3.66      2.12 o 
  -1   0   3    18658.15    17652.51    126.97 o 
   0   0   3     8720.88     8667.51     69.96 o 
   1   0   3      152.81      170.29      9.06 o 
   2   0   3        0.12        5.26      3.03 o 
   3   0   3       20.45       28.32      5.81 o 
   4   0   3      843.30      904.15     23.92 o 
   5   0   3       94.03      106.60      9.89 o 
   6   0   3      100.72       92.02     10.01 o 
   7   0   3     2639.62     2517.62     47.73 o 
   8   0   3        6.25       25.15      9.78 o 
   9   0   3       26.15       30.02      9.90 o 
  10   0   3       19.11       32.76     10.67 o 
  11   0   3       12.14       27.91      8.39 o 
 -12   1   3       19.90       42.02     12.49 o 
 -11   1   3       16.22       18.80     10.05 o 
 -10   1   3      111.85       91.75     14.59 o 
  -9   1   3      259.93      248.41     18.14 o 
  -8   1   3       13.43        7.26      4.63 o 
  -7   1   3      231.29      252.63     28.30 o 
  -6   1   3      111.72      108.80      6.74 o 
  -5   1   3      250.21      289.59     14.54 o 
  -4   1   3      262.97      275.40     13.24 o 
  -3   1   3     2331.55     2277.94     35.85 o 
  -2   1   3      436.48      454.83     14.72 o 
  -1   1   3     7757.98     4699.99     51.57 o 
   0   1   3      159.13      155.34      8.54 o 
   1   1   3       95.66       87.63      6.86 o 
   2   1   3      716.70      620.74     12.69 o 
   3   1   3     1987.40     2260.84     36.25 o 
   4   1   3       76.43       84.29      9.06 o 
   5   1   3     1290.16     1346.80     31.03 o 
   6   1   3       35.70       18.40      6.88 o 
   7   1   3       21.65       36.85      9.00 o 
   8   1   3      516.21      569.94     25.43 o 
   9   1   3       12.97       14.26      9.56 o 
  10   1   3       28.16       19.10      9.32 o 
  11   1   3        2.48        0.74      6.37 o 
 -12   2   3       49.78       54.49     14.89 o 
 -11   2   3       45.46       62.19     14.71 o 
 -10   2   3       60.29       58.16     13.48 o 
  -9   2   3       33.69       40.02     11.09 o 
  -8   2   3       60.65       68.40      7.39 o 
  -7   2   3       23.80       23.66      6.51 o 
  -6   2   3        2.20       -1.29      2.79 o 
  -5   2   3       57.91       60.45      5.08 o 
  -4   2   3       13.96       23.18      5.71 o 
  -3   2   3      249.70      259.17     12.21 o 
  -2   2   3     6037.28     5232.89     56.95 o 
   0   2   3     2374.66     2376.84     31.91 o 
   1   2   3      687.52      647.00     16.11 o 
   2   2   3     1423.61     1659.09     23.83 o 
   3   2   3     2802.26     2958.45     42.54 o 
   4   2   3      949.50     1222.19     28.05 o 
   5   2   3      276.80      295.41     15.36 o 
   6   2   3       32.58       35.46      8.33 o 
   7   2   3        9.19       17.07      7.93 o 
   8   2   3     1325.16     1268.88     37.78 o 
   9   2   3       29.52       18.82      8.49 o 
  10   2   3       19.51       29.11     11.48 o 
  11   2   3        9.09       15.43     10.17 o 
 -12   3   3       28.89       21.95     12.83 o 
 -11   3   3       20.30       24.35     10.41 o 
 -10   3   3      129.71      128.03     15.17 o 
  -9   3   3      170.77      167.26     16.14 o 
  -8   3   3      125.77      116.68      8.29 o 
  -7   3   3       45.38       39.81      5.29 o 
  -6   3   3       60.35       61.11      5.80 o 
  -5   3   3       39.56       47.82      4.60 o 
  -4   3   3      260.13      277.33     13.58 o 
  -3   3   3      133.99      131.62      9.71 o 
  -2   3   3      546.16      498.20     15.11 o 
  -1   3   3       30.32       26.29      4.66 o 
   0   3   3       96.65      109.18      7.47 o 
   1   3   3     3679.50     3321.23     38.41 o 
   2   3   3     1702.93     1654.89     20.04 o 
   3   3   3     2628.73     2805.05     41.65 o 
   4   3   3      658.01      762.38     22.38 o 
   5   3   3      833.29      842.55     25.11 o 
   6   3   3       35.32       59.47      9.78 o 
   7   3   3       79.35      102.62     13.33 o 
   8   3   3      589.76      549.64     25.60 o 
   9   3   3      566.10      472.85     24.14 o 
  10   3   3       20.07       20.52      9.66 o 
  11   3   3        3.86        5.12      7.99 o 
 -12   4   3       37.86       33.10     12.41 o 
 -11   4   3       39.27       57.43     13.17 o 
 -10   4   3       43.38       52.41     12.71 o 
  -9   4   3      119.98      129.38     16.93 o 
  -8   4   3      297.91      271.31     18.36 o 
  -7   4   3      124.37      105.17     10.53 o 
  -6   4   3        2.88        5.06      2.99 o 
  -5   4   3      109.92      114.28      9.79 o 
  -4   4   3      126.12      117.21      9.81 o 
  -3   4   3      129.18      140.98      9.67 o 
  -2   4   3      781.37      755.22     19.00 o 
  -1   4   3      440.40      433.04     13.90 o 
   0   4   3     1556.87     1587.76     25.45 o 
   1   4   3     1052.18      962.66     19.48 o 
   2   4   3     1268.83     1417.75     92.76 o 
   3   4   3     2503.18     2733.38     40.96 o 
   4   4   3      607.28      739.11     22.44 o 
   5   4   3      167.85      197.53     13.22 o 
   6   4   3        0.63        0.52      4.64 o 
   7   4   3      171.62      136.03     12.73 o 
   8   4   3      441.77      410.75     22.85 o 
   9   4   3      220.85      218.13     17.55 o 
  10   4   3       12.96        3.05      7.73 o 
  11   4   3        9.76       22.51     11.24 o 
 -12   5   3        8.13        8.11     10.81 o 
 -11   5   3       11.95        5.85      9.02 o 
 -10   5   3       63.30       63.18     13.84 o 
  -9   5   3      208.84      171.72     16.38 o 
  -8   5   3       74.64       68.73     12.51 o 
  -7   5   3      111.32       89.43      7.10 o 
  -6   5   3        5.67        4.97      3.20 o 
  -5   5   3      115.77      147.73     11.48 o 
  -4   5   3      732.57      761.58     22.14 o 
  -3   5   3      203.92      188.98     10.96 o 
  -2   5   3     1256.87     1199.29     23.76 o 
  -1   5   3     2577.28     2396.87     33.03 o 
   0   5   3      772.25      779.84     17.41 o 
   1   5   3      644.56      626.18     15.60 o 
   2   5   3      132.75      149.10     10.15 o 
   3   5   3      226.51      261.75     13.02 o 
   4   5   3       60.84       42.08      7.14 o 
   5   5   3      933.93      930.93     27.03 o 
   6   5   3       11.66        4.01      5.20 o 
   7   5   3      150.72      163.91     14.87 o 
   8   5   3      241.43      277.84     19.13 o 
   9   5   3      186.04      171.47     16.08 o 
  10   5   3        1.79       -2.32      7.22 o 
  11   5   3        6.35        0.42      9.32 o 
 -12   6   3       28.05       25.94     13.15 o 
 -11   6   3        3.02        4.98      8.45 o 
 -10   6   3       28.24       22.51     10.93 o 
  -9   6   3      100.98      102.30     15.25 o 
  -8   6   3      240.01      246.89     17.64 o 
  -7   6   3      270.40      308.66     18.04 o 
  -6   6   3       59.45       60.17      5.63 o 
  -5   6   3       27.37       31.01      7.02 o 
  -4   6   3       62.80       70.97      9.18 o 
  -3   6   3      198.53      170.73     10.96 o 
  -2   6   3     1633.49     1589.83     28.01 o 
  -1   6   3     1545.12     1441.68     25.07 o 
   0   6   3     1387.82     1266.92     22.21 o 
   1   6   3      249.41      260.64     10.11 o 
   2   6   3      102.52      113.82      5.70 o 
   3   6   3       48.63       57.11      8.51 o 
   4   6   3       25.64       33.49      6.76 o 
   5   6   3      274.50      311.42     16.41 o 
   6   6   3       13.55        9.90      5.89 o 
   7   6   3     4111.01     3621.08     61.44 o 
   8   6   3      101.60      143.05     15.07 o 
   9   6   3       70.16       61.97     11.88 o 
  10   6   3        1.20        0.67      7.67 o 
  11   6   3       77.04       95.96     17.55 o 
 -12   7   3        9.22        9.90      9.92 o 
 -11   7   3       61.84       68.45     15.31 o 
 -10   7   3      103.34      121.53     17.47 o 
  -9   7   3      185.71      212.45     17.61 o 
  -8   7   3      265.61      260.38     18.12 o 
  -7   7   3       75.74       76.94     12.41 o 
  -6   7   3      523.67      533.21     17.67 o 
  -5   7   3       17.76       12.93      6.07 o 
  -4   7   3      122.74      121.91      9.97 o 
  -3   7   3       78.08       91.43      8.92 o 
  -2   7   3     1706.48     1761.86     29.75 o 
  -1   7   3       89.07       94.30      7.61 o 
   0   7   3     1033.76     1094.27     20.32 o 
   1   7   3      274.82      220.98      9.22 o 
   2   7   3      901.55     1055.47     16.03 o 
   3   7   3      470.00      467.54     17.55 o 
   4   7   3       34.15       30.42      6.70 o 
   5   7   3      428.93      429.23     19.20 o 
   6   7   3       77.94       81.52     11.96 o 
   7   7   3       86.12      143.48     15.41 o 
   8   7   3      292.33      337.83     21.01 o 
   9   7   3        3.07       -3.75      6.13 o 
  10   7   3        2.61       -1.51      8.57 o 
  11   7   3       17.88        6.05      9.04 o 
 -12   8   3       12.61       17.85     10.83 o 
 -11   8   3        9.92        8.13     10.13 o 
 -10   8   3       57.94       36.33     11.48 o 
  -9   8   3       31.84       30.30     11.26 o 
  -8   8   3      130.69      120.65     15.37 o 
  -7   8   3       26.85        9.44      6.80 o 
  -6   8   3       14.45       23.62      7.34 o 
  -5   8   3      286.51      292.22     15.62 o 
  -4   8   3      404.65      458.39     17.66 o 
  -3   8   3      635.89      659.87     19.75 o 
  -2   8   3      658.08      710.88     18.89 o 
  -1   8   3      282.00      291.77     11.75 o 
   0   8   3      108.49       92.17      7.06 o 
   1   8   3      323.14      315.09     10.80 o 
   2   8   3       38.35       59.55      6.06 o 
   3   8   3      217.21      228.82     12.92 o 
   4   8   3        9.50        7.14      4.64 o 
   5   8   3      669.32      586.63     22.09 o 
   6   8   3       68.60       81.84     12.41 o 
   7   8   3      361.01      408.74     21.84 o 
   8   8   3      325.87      345.39     21.45 o 
   9   8   3       27.32       30.70     10.47 o 
  10   8   3        3.56       -1.07      7.14 o 
  11   8   3       40.49       46.88     13.54 o 
 -12   9   3       24.00       19.69     12.55 o 
 -11   9   3       12.66        3.43      9.80 o 
 -10   9   3      153.39      123.11     17.51 o 
  -9   9   3       25.42       13.70      9.99 o 
  -8   9   3      181.26      152.09     14.95 o 
  -7   9   3      116.58      100.87     12.49 o 
  -6   9   3        0.78       -1.39      5.69 o 
  -5   9   3     1238.56     1169.47     30.42 o 
  -4   9   3      141.39      131.03     10.98 o 
  -3   9   3      527.03      550.13     18.29 o 
  -2   9   3     1019.34      981.65     22.36 o 
  -1   9   3       70.16       69.62      7.00 o 
   0   9   3     1254.81     1241.32     21.86 o 
   1   9   3        0.16        0.60      3.25 o 
   2   9   3      106.70      116.30      8.06 o 
   3   9   3      824.57      921.98     24.20 o 
   4   9   3       17.85       12.93      5.41 o 
   5   9   3      621.72      669.84     23.99 o 
   6   9   3      139.64      138.22     13.50 o 
   7   9   3      434.63      435.94     23.13 o 
   8   9   3      409.03      420.83     23.41 o 
   9   9   3      115.11      117.27     14.46 o 
  10   9   3        2.67        4.52      8.23 o 
  11   9   3        6.66       15.25     10.25 o 
 -12  10   3       44.84       44.34     14.46 o 
 -11  10   3       40.74       37.40     13.60 o 
 -10  10   3       64.09       53.66     12.73 o 
  -9  10   3       46.99       23.16     10.79 o 
  -8  10   3       88.51       94.64     14.59 o 
  -7  10   3      250.87      247.79     17.15 o 
  -6  10   3       62.38       68.02     10.49 o 
  -5  10   3      820.35      807.99     25.59 o 
  -4  10   3     3347.08     3264.78     49.19 o 
  -3  10   3      174.63      160.56     10.98 o 
  -2  10   3      133.92      163.11     10.39 o 
  -1  10   3      587.45      546.47     15.59 o 
   0  10   3       58.84       71.50      6.50 o 
   1  10   3      196.27      182.18     10.07 o 
   2  10   3       47.43       48.91      4.40 o 
   3  10   3      168.92      192.29     12.01 o 
   4  10   3      470.52      428.05     18.59 o 
   5  10   3      136.90      134.71     12.29 o 
   6  10   3      238.98      230.13     16.45 o 
   7  10   3     1256.68     1279.77     38.42 o 
   8  10   3      234.47      239.58     18.20 o 
   9  10   3       44.20       21.28      9.22 o 
  10  10   3        8.42        0.14      7.99 o 
  11  10   3        7.47        5.04      8.67 o 
 -11  11   3        3.40       14.42     10.51 o 
 -10  11   3       28.55       40.69     12.22 o 
  -9  11   3       89.34       65.95     13.15 o 
  -8  11   3        3.66        2.38      6.86 o 
  -7  11   3       99.95      105.11     14.34 o 
  -6  11   3      221.75      228.73     15.76 o 
  -5  11   3      542.07      491.83     20.47 o 
  -4  11   3     1208.81     1238.10     29.69 o 
  -3  11   3       95.44       92.10      9.14 o 
  -2  11   3      795.13      815.06     20.85 o 
  -1  11   3      918.31      918.12     20.27 o 
   0  11   3       85.02       85.24      6.82 o 
   1  11   3      292.30      300.89      8.00 o 
   2  11   3      107.67       89.01      8.23 o 
   3  11   3      106.08      109.83     10.23 o 
   4  11   3      165.15      158.61     11.94 o 
   5  11   3       50.53       51.84      9.26 o 
   6  11   3      319.78      329.86     19.07 o 
   7  11   3        2.20       10.07      7.91 o 
   8  11   3       78.44       82.69     14.46 o 
   9  11   3       69.44       76.86     14.28 o 
  10  11   3        9.45       -1.31      7.79 o 
  11  11   3        9.04        4.20      9.08 o 
 -11  12   3        7.06       14.97     10.27 o 
 -10  12   3       29.31       33.93     12.10 o 
  -9  12   3       53.00       54.97     13.50 o 
  -8  12   3      198.50      196.44     16.79 o 
  -7  12   3      526.93      518.92     24.20 o 
  -6  12   3       32.25       21.56      7.54 o 
  -5  12   3      270.01      247.10     15.07 o 
  -4  12   3       51.91       59.07      9.40 o 
  -3  12   3       95.03      113.95     10.07 o 
  -2  12   3      942.69     1020.26     23.60 o 
  -1  12   3      360.14      372.77     13.30 o 
   0  12   3       13.50        9.24      3.67 o 
   1  12   3        6.80        2.96      3.57 o 
   2  12   3      121.87      125.31     10.37 o 
   3  12   3      100.91      100.57      9.52 o 
   4  12   3      183.06      171.44     12.43 o 
   5  12   3      115.05      105.47     11.24 o 
   6  12   3      496.68      490.49     22.28 o 
   7  12   3     1255.48     1183.99     36.87 o 
   8  12   3      110.33      124.13     15.09 o 
   9  12   3       29.99       29.25     10.21 o 
  10  12   3       12.03       11.82     11.22 o 
 -11  13   3        2.00        9.99     10.73 o 
 -10  13   3        6.18        9.22     10.71 o 
  -9  13   3        8.53       15.41      9.68 o 
  -8  13   3       47.89       37.86     11.54 o 
  -7  13   3       86.45       96.61     13.66 o 
  -6  13   3      198.30      155.60     13.32 o 
  -5  13   3       71.62       64.74     10.17 o 
  -4  13   3       38.59       49.38      8.90 o 
  -3  13   3       90.93       86.00      9.54 o 
  -2  13   3      618.96      628.36     18.64 o 
  -1  13   3      301.35      337.91     12.86 o 
   0  13   3      426.99      427.88     22.12 o 
   1  13   3      126.25      124.49      5.49 o 
   2  13   3      501.69      564.25     18.88 o 
   3  13   3       47.13       40.45      8.19 o 
   4  13   3      144.92      137.70     11.70 o 
   5  13   3      138.37      137.27     12.91 o 
   6  13   3      650.79      604.21     25.05 o 
   7  13   3       56.90       84.87     14.28 o 
   8  13   3      301.87      262.17     18.93 o 
   9  13   3        2.75        7.50      9.14 o 
  10  13   3        3.29       -3.09      7.18 o 
 -11  14   3        7.25       12.65     11.32 o 
 -10  14   3       22.07       30.72     12.26 o 
  -9  14   3        6.41        0.26      8.31 o 
  -8  14   3       14.62       15.98      9.64 o 
  -7  14   3        6.89       13.62      7.87 o 
  -6  14   3       33.31       24.07      8.37 o 
  -5  14   3       19.41       20.47      7.63 o 
  -4  14   3       32.02       28.24      7.32 o 
  -3  14   3      192.26      215.50     13.03 o 
  -2  14   3       58.05       60.06      8.31 o 
  -1  14   3      133.30      143.61      9.28 o 
   0  14   3       53.38       51.71      5.36 o 
   1  14   3       20.86       23.39      3.36 o 
   2  14   3      278.69      290.39     14.17 o 
   3  14   3       36.53       40.49      8.23 o 
   4  14   3       56.59       53.74      9.95 o 
   5  14   3      249.33      262.07     16.42 o 
   6  14   3      577.10      567.01     24.97 o 
   7  14   3     1008.46     1000.95     34.87 o 
   8  14   3      163.38      139.73     15.23 o 
   9  14   3      121.80      143.86     19.79 o 
  10  14   3        4.11       10.23      9.74 o 
 -11  15   3        5.39        2.80     10.11 o 
 -10  15   3       19.47        1.96     10.73 o 
  -9  15   3        1.43       -3.41      8.92 o 
  -8  15   3       13.55       17.57      9.06 o 
  -7  15   3      170.91      180.41     15.49 o 
  -6  15   3      234.60      214.53     15.70 o 
  -5  15   3      235.22      205.83     13.92 o 
  -4  15   3       54.38       49.18      8.82 o 
  -3  15   3      177.35      177.23     12.33 o 
  -2  15   3      512.57      521.45     17.44 o 
  -1  15   3       48.40       50.70      7.04 o 
   0  15   3      423.05      416.86      9.65 o 
   1  15   3       30.96       33.49      3.81 o 
   2  15   3      190.78      195.82     11.88 o 
   3  15   3      135.05      125.73     11.02 o 
   4  15   3      102.12      102.24     10.91 o 
   5  15   3      284.13      280.12     17.37 o 
   6  15   3       71.96      109.08     15.09 o 
   7  15   3       78.50       65.73     12.75 o 
   8  15   3      135.46      119.35     14.89 o 
   9  15   3       32.47       39.36     12.65 o 
  10  15   3        9.35       -0.22      9.80 o 
 -10  16   3        5.37       12.20      9.78 o 
  -9  16   3       12.38        7.63      9.16 o 
  -8  16   3       19.44       25.68     10.61 o 
  -7  16   3       19.96        8.63      7.60 o 
  -6  16   3       32.76       34.39      9.54 o 
  -5  16   3      181.14      162.56     13.48 o 
  -4  16   3       99.12       87.62     10.37 o 
  -3  16   3      194.94      197.41     12.75 o 
  -2  16   3      387.60      394.98     15.72 o 
  -1  16   3       30.57       33.78      4.37 o 
   0  16   3       47.76       42.60      7.70 o 
   1  16   3      102.00       96.78      9.00 o 
   2  16   3       38.33       44.88      8.19 o 
   3  16   3      168.33      181.22     12.83 o 
   4  16   3      139.32      161.12     13.05 o 
   5  16   3       52.84       44.18      9.32 o 
   6  16   3      132.70      126.29     13.50 o 
   7  16   3      129.97       97.60     14.32 o 
   8  16   3       80.79       86.34     15.37 o 
   9  16   3       10.88       15.92      9.90 o 
  10  16   3       21.41       14.69     12.24 o 
 -10  17   3       11.64       13.60     11.40 o 
  -9  17   3       14.03       25.62     11.90 o 
  -8  17   3        1.35       -3.83      6.62 o 
  -7  17   3       15.28       11.46      8.51 o 
  -6  17   3       28.35       27.27      8.92 o 
  -5  17   3       83.51      103.81     13.66 o 
  -4  17   3       42.43       45.37      8.96 o 
  -3  17   3      261.36      280.48     15.03 o 
  -2  17   3        2.13        7.87      5.31 o 
  -1  17   3       10.16       12.79      3.50 o 
   0  17   3       76.33       69.10      7.77 o 
   1  17   3        6.48        6.94      4.94 o 
   2  17   3      156.03      150.33     11.40 o 
   3  17   3       20.23       17.93      6.33 o 
   4  17   3      120.40      134.83     12.51 o 
   5  17   3      201.52      200.84     15.27 o 
   6  17   3        8.89       12.22      8.19 o 
   7  17   3       10.97        6.72      7.58 o 
   8  17   3       35.84       50.49     12.77 o 
   9  17   3      167.62      183.45     19.17 o 
 -10  18   3        5.91       21.62     11.52 o 
  -9  18   3       11.36       19.32     10.27 o 
  -8  18   3       43.34       45.55     11.46 o 
  -7  18   3      155.57      166.44     15.88 o 
  -6  18   3       38.61       40.12      9.52 o 
  -4  18   3       35.31       25.46      8.37 o 
  -3  18   3      118.72      110.03     11.18 o 
  -2  18   3      655.91      737.59     21.38 o 
   0  18   3      129.60      139.07     10.07 o 
   1  18   3        4.25        0.91      4.84 o 
   2  18   3       30.88       27.43      7.34 o 
   3  18   3       44.68       46.88      9.20 o 
   4  18   3      259.80      262.70     16.24 o 
   5  18   3      151.10      140.46     13.72 o 
   6  18   3      100.67      126.29     13.80 o 
   7  18   3      108.37      120.06     13.92 o 
   8  18   3       81.03       89.57     15.78 o 
   9  18   3       16.52       22.88     12.41 o 
 -10  19   3       15.82        6.74     11.98 o 
  -9  19   3        1.72        1.71      9.92 o 
  -8  19   3        5.45        5.10      9.66 o 
  -7  19   3        4.94       11.70      8.55 o 
  -6  19   3       47.01       55.80     12.08 o 
  -5  19   3       55.55       57.05     11.22 o 
  -4  19   3      116.81      128.87     11.98 o 
   1  19   3       46.55       46.20      8.01 o 
   2  19   3        4.08       10.11      6.05 o 
   3  19   3      357.46      354.79     17.90 o 
   4  19   3       45.91       49.20      9.78 o 
   5  19   3       61.12       63.65     11.90 o 
   6  19   3      174.51      148.87     14.73 o 
   7  19   3        2.08       -1.25      7.20 o 
   8  19   3       70.47       54.91     14.20 o 
   9  19   3       13.51        6.52     11.42 o 
  -9  20   3        1.61        7.71     11.68 o 
  -8  20   3       13.11        4.12      9.92 o 
  -7  20   3        4.54       -1.25      7.50 o 
  -6  20   3       46.94       51.40     11.92 o 
  -5  20   3        6.05        7.30      7.34 o 
   2  20   3      363.47      358.85     16.87 o 
   3  20   3       52.35       51.28     10.13 o 
   4  20   3       96.75       87.92     12.53 o 
   5  20   3       74.60       77.91     12.65 o 
   6  20   3      159.69      129.95     13.94 o 
   7  20   3      218.72      232.25     19.11 o 
   8  20   3       71.40       74.04     15.37 o 
   9  20   3       52.08       64.03     16.66 o 
  -9  21   3        1.84        8.35     10.21 o 
  -8  21   3       10.51       -4.78      8.67 o 
  -7  21   3       67.68       75.21     14.38 o 
  -6  21   3       46.69       33.39     10.69 o 
   4  21   3        9.86       19.24      8.17 o 
   5  21   3        6.28        5.87      7.04 o 
   6  21   3      126.57      119.47     13.98 o 
   7  21   3       26.00       19.30      9.52 o 
   8  21   3       88.58       81.82     15.98 o 
  -9  22   3       25.88       38.41     14.06 o 
  -8  22   3        7.26        2.50     11.20 o 
   5  22   3        2.05        0.69      6.76 o 
   6  22   3       82.93       82.51     13.92 o 
   7  22   3       27.71       27.92     11.07 o 
   8  22   3       84.72       96.25     18.10 o 
   7  23   3       30.54       23.04     11.66 o 
  -1 -30   4       28.63       32.67     11.49 o 
   0 -30   4       21.83       18.51      9.90 o 
  -3 -29   4        2.33       -1.49     11.51 o 
  -2 -29   4       23.40        9.82      9.88 o 
  -1 -29   4       20.31       10.04      9.19 o 
   0 -29   4       11.36        2.22      8.58 o 
   1 -29   4        0.40       -1.90      8.44 o 
   2 -29   4       18.96        7.85     17.90 o 
  -4 -28   4       28.63       18.24      9.60 o 
  -3 -28   4       13.39       11.34     17.20 o 
  -2 -28   4       11.34        8.50      8.84 o 
  -1 -28   4       14.13        0.95      8.18 o 
   0 -28   4        4.67        4.45      8.22 o 
   1 -28   4       52.25       57.75     10.70 o 
   2 -28   4       17.70       25.55     10.57 o 
   3 -28   4        6.13       -5.35      8.43 o 
   4 -28   4        5.61        2.05      9.27 o 
  -5 -27   4        3.00       -5.92      8.24 o 
  -4 -27   4       41.56       41.15     10.72 o 
  -3 -27   4      108.82      111.39     15.57 o 
  -2 -27   4       14.68        6.01     14.32 o 
  -1 -27   4       49.86       64.51     11.82 o 
   0 -27   4        3.85        8.64     10.09 o 
   1 -27   4       10.96       13.18      8.08 o 
   2 -27   4       37.32       33.34      9.46 o 
   3 -27   4        3.85       -7.17      7.17 o 
   4 -27   4        1.36       -7.09      7.17 o 
  -6 -26   4       36.08       26.89     10.13 o 
  -5 -26   4       12.63       26.80      9.92 o 
  -4 -26   4       24.24       10.83      8.52 o 
  -3 -26   4       60.98       43.59      9.76 o 
  -2 -26   4       13.28       12.78      7.70 o 
  -1 -26   4        6.14       -2.67      7.82 o 
   0 -26   4       19.92       22.02      8.84 o 
   1 -26   4        9.80        1.74      7.41 o 
   2 -26   4      106.41      111.84     13.40 o 
   3 -26   4       29.45       21.28      7.39 o 
   4 -26   4       44.19       48.61      9.19 o 
   5 -26   4        9.53       10.76      9.20 o 
  -7 -25   4       25.96       42.94     11.81 o 
  -6 -25   4       61.77       63.78     12.39 o 
  -5 -25   4       15.76        9.09      8.95 o 
  -4 -25   4       27.73       18.31      8.10 o 
  -3 -25   4       60.56       63.11     10.59 o 
  -2 -25   4       15.72       11.74      7.79 o 
  -1 -25   4       27.39       31.99      8.65 o 
   0 -25   4       42.02       43.97      9.48 o 
   1 -25   4        3.87        7.11      7.11 o 
   2 -25   4        3.24       -2.84      7.11 o 
   3 -25   4       15.90        8.15      6.18 o 
   4 -25   4        4.58       -3.18      7.96 o 
   5 -25   4        3.16        0.40      9.50 o 
   6 -25   4       66.12       67.71     21.40 o 
  -7 -24   4        0.35       -1.22     13.70 o 
  -6 -24   4       60.27       58.32     12.11 o 
  -5 -24   4       27.12       31.09      9.63 o 
  -4 -24   4        7.08        4.12      7.28 o 
  -3 -24   4       63.54       62.71     10.58 o 
  -2 -24   4       41.98       39.76      8.90 o 
  -1 -24   4       36.40       27.37      8.20 o 
   0 -24   4        4.65        3.56      6.85 o 
   1 -24   4        2.74        1.29      6.25 o 
   2 -24   4       24.45       24.35      8.50 o 
   3 -24   4       21.16       21.03      6.60 o 
   4 -24   4        3.42       11.71      8.02 o 
   5 -24   4       13.74       13.97      8.52 o 
   6 -24   4       18.05       11.14      8.94 o 
  -8 -23   4       74.01       74.37     13.14 o 
  -7 -23   4      234.97      223.16     16.97 o 
  -6 -23   4        9.03        8.14      8.46 o 
  -5 -23   4       28.66       22.69      8.61 o 
  -4 -23   4       10.78        8.77      7.32 o 
  -3 -23   4        0.94       -0.99      7.09 o 
  -2 -23   4       16.95        5.16      8.33 o 
  -1 -23   4       73.72       79.31     11.31 o 
   0 -23   4       72.57       85.44     10.65 o 
   1 -23   4       23.66       20.32      7.05 o 
   2 -23   4       29.74       32.65      6.94 o 
   3 -23   4        1.84       -1.30      5.41 o 
   4 -23   4       15.83       13.16      7.74 o 
   5 -23   4       10.10        7.71      7.97 o 
   6 -23   4       25.46       34.63     10.33 o 
   7 -23   4       44.06       50.33     16.40 o 
  -8 -22   4       18.54       15.84     10.18 o 
  -7 -22   4       18.88       18.04     12.18 o 
  -6 -22   4        8.12       -7.38      7.38 o 
  -5 -22   4       58.17       51.69      9.80 o 
  -4 -22   4       33.30       21.66      7.54 o 
  -3 -22   4       82.35       94.27     22.13 o 
  -2 -22   4       74.90       60.53      9.77 o 
  -1 -22   4      443.52      444.86     18.70 o 
   0 -22   4       12.69       12.55      6.55 o 
   1 -22   4        1.68       -4.51      5.69 o 
   2 -22   4       32.35       25.58      6.56 o 
   3 -22   4      177.07      159.00     12.51 o 
   4 -22   4       32.21       23.19     12.43 o 
   5 -22   4       14.24       11.04      7.83 o 
   6 -22   4       13.88       13.50      9.29 o 
   7 -22   4      102.35      145.37     21.87 o 
  -9 -21   4       14.22       24.95     10.08 o 
  -8 -21   4       11.80        8.03      8.64 o 
  -7 -21   4        1.33       -0.22      9.21 o 
  -6 -21   4        0.77        6.40      7.12 o 
  -5 -21   4        1.01       -5.27      5.27 o 
  -4 -21   4       38.86       27.74      7.86 o 
  -3 -21   4      441.72      422.03     18.40 o 
  -2 -21   4        6.60        7.67      6.55 o 
  -1 -21   4      278.25      282.20     15.20 o 
   0 -21   4      152.29      168.70     12.36 o 
   1 -21   4       46.99       45.39      6.96 o 
   2 -21   4      166.47      140.95      9.62 o 
   3 -21   4       39.94       55.38      9.22 o 
   4 -21   4      288.10      307.51     16.23 o 
   5 -21   4        0.86       -3.19      6.38 o 
   6 -21   4       14.01       13.92     10.46 o 
   7 -21   4       25.80       16.78     13.07 o 
   8 -21   4       16.32        5.24     12.93 o 
  -9 -20   4       68.57       93.86     14.07 o 
  -8 -20   4       69.34       62.96     12.57 o 
  -7 -20   4       80.04       77.57     12.11 o 
  -6 -20   4       72.58       51.97     15.17 o 
  -5 -20   4      168.75      189.69     24.95 o 
  -4 -20   4      157.78      134.34     11.68 o 
  -3 -20   4      631.70      590.34     24.18 o 
  -2 -20   4       85.33       97.15     10.94 o 
  -1 -20   4      183.84      181.86     12.26 o 
   0 -20   4       55.12       43.16      7.75 o 
   1 -20   4       22.90       17.40      5.47 o 
   2 -20   4      643.98      622.09     34.13 o 
   3 -20   4       36.87       41.54      8.40 o 
   4 -20   4       94.30      102.06     11.41 o 
   5 -20   4       17.33       27.36     13.03 o 
   6 -20   4       84.12       84.32     16.22 o 
   7 -20   4       13.96        3.31     11.18 o 
   8 -20   4       16.93       14.67     12.85 o 
  -9 -19   4        6.07        4.80     11.54 o 
  -8 -19   4        0.59       -3.53      7.31 o 
  -7 -19   4       42.67       47.25      9.90 o 
  -6 -19   4      204.02      183.19     20.05 o 
  -5 -19   4       12.63        7.75      6.34 o 
  -4 -19   4      265.07      248.28     14.23 o 
  -3 -19   4      746.16      739.93     37.31 o 
  -2 -19   4      107.37      127.03     10.40 o 
  -1 -19   4       46.95       35.73      7.37 o 
   0 -19   4       21.77       24.91      6.76 o 
   1 -19   4       43.47       46.97     12.11 o 
   2 -19   4      111.14      116.89      8.70 o 
   3 -19   4      114.25      102.80     12.54 o 
   4 -19   4      104.36      127.35     11.87 o 
   5 -19   4       19.47       22.13      7.52 o 
   6 -19   4      164.15      166.69     19.19 o 
   7 -19   4       34.28       13.58     11.88 o 
   8 -19   4      115.40      133.33     21.38 o 
 -10 -18   4       25.58       28.36     14.32 o 
  -9 -18   4        5.69        2.32     12.59 o 
  -8 -18   4       83.74       77.07     11.26 o 
  -7 -18   4       50.39       36.74      8.89 o 
  -6 -18   4      130.18      125.35     12.83 o 
  -5 -18   4      127.41      135.10     11.66 o 
  -4 -18   4      101.82       85.40      9.84 o 
  -3 -18   4      126.23      117.59     10.61 o 
  -2 -18   4       57.80       57.31      8.37 o 
  -1 -18   4        9.33        9.87      5.74 o 
   0 -18   4        3.14        2.00      3.85 o 
   1 -18   4       45.94       37.55      5.40 o 
   2 -18   4      215.14      202.14     12.09 o 
   3 -18   4      205.46      200.04     12.35 o 
   4 -18   4       41.12       52.96      8.82 o 
   5 -18   4       47.76       57.59      9.90 o 
   6 -18   4       27.16       38.27     11.60 o 
   7 -18   4      240.71      243.41     22.03 o 
   8 -18   4       19.64       24.63     12.55 o 
   9 -18   4       19.74       28.40     13.52 o 
 -10 -17   4       24.38       21.58     14.20 o 
  -9 -17   4        2.72        4.44     10.61 o 
  -8 -17   4      107.94      101.96     13.06 o 
  -7 -17   4      457.48      547.60     21.23 o 
  -6 -17   4       10.06        0.33      6.32 o 
  -5 -17   4       14.29       19.21      6.79 o 
  -4 -17   4        5.97        1.26      5.04 o 
  -3 -17   4        5.31       -0.20      4.71 o 
  -2 -17   4       90.78       76.76     18.71 o 
  -1 -17   4       95.02      107.49      9.53 o 
   0 -17   4      156.17      174.82      8.45 o 
   1 -17   4       72.10       63.71      6.35 o 
   2 -17   4      186.59      186.74     11.05 o 
   3 -17   4       97.02      107.16     16.20 o 
   4 -17   4      116.59      140.49     14.03 o 
   5 -17   4       27.91       24.02      7.50 o 
   6 -17   4      220.36      240.20     20.28 o 
   7 -17   4       46.94       56.38     15.01 o 
   8 -17   4       23.52        9.52     11.82 o 
   9 -17   4       42.29       41.98     14.67 o 
 -10 -16   4       12.84       22.75     12.75 o 
  -9 -16   4        1.41        6.58     11.20 o 
  -8 -16   4      144.64      144.32     13.93 o 
  -7 -16   4       39.39       42.12      8.58 o 
  -6 -16   4        0.32        3.75      5.54 o 
  -5 -16   4       90.02       77.00     23.10 o 
  -4 -16   4        3.83       -4.24      4.24 o 
  -3 -16   4       23.19       20.93      6.20 o 
  -2 -16   4      273.40      234.15     12.31 o 
  -1 -16   4      525.69      530.94     10.21 o 
   0 -16   4      169.47      160.65      7.91 o 
   1 -16   4       24.72       28.98      7.50 o 
   2 -16   4       56.55       54.99      7.93 o 
   3 -16   4      149.02      145.09     10.37 o 
   4 -16   4        7.01        1.80      5.60 o 
   5 -16   4       78.04       84.85     15.41 o 
   6 -16   4      119.10      142.15     18.74 o 
   7 -16   4       83.35      104.88     18.28 o 
   8 -16   4      129.47      149.55     20.98 o 
   9 -16   4       16.64       14.64     13.84 o 
 -10 -15   4       28.66       20.21     12.35 o 
  -9 -15   4       22.45       35.85     12.89 o 
  -8 -15   4      107.00      107.64     22.29 o 
  -7 -15   4      135.84      149.18     12.31 o 
  -6 -15   4       42.73       36.93      8.80 o 
  -5 -15   4       16.73       18.89      6.47 o 
  -4 -15   4       41.19       27.95      6.77 o 
  -3 -15   4      509.67      495.88     20.85 o 
  -2 -15   4        6.46        3.35      4.07 o 
  -1 -15   4      134.47      140.92      5.08 o 
   0 -15   4       70.97       70.71      4.84 o 
   1 -15   4       99.77       98.56      6.99 o 
   2 -15   4      522.75      549.68     16.79 o 
   3 -15   4       12.01        7.09      4.87 o 
   4 -15   4      399.45      394.31     15.67 o 
   5 -15   4       85.40       93.51     10.40 o 
   6 -15   4        2.36        7.56      9.50 o 
   7 -15   4      288.91      306.78     23.49 o 
   8 -15   4       58.06       49.38     14.63 o 
   9 -15   4        3.33        2.32     12.00 o 
 -11 -14   4        1.25      -11.24     11.24 o 
 -10 -14   4       19.18        6.01     10.79 o 
  -9 -14   4       89.16      100.14     16.76 o 
  -8 -14   4       35.40       40.28      8.66 o 
  -7 -14   4       26.23       17.71     16.56 o 
  -6 -14   4      292.36      307.74     14.91 o 
  -5 -14   4      138.85      129.95     10.71 o 
  -4 -14   4       42.10       45.39      5.72 o 
  -3 -14   4      615.20      587.55     13.17 o 
  -2 -14   4     1006.24     1035.69     28.61 o 
  -1 -14   4       11.28       12.37      2.90 o 
   0 -14   4      261.95      239.56      5.91 o 
   1 -14   4      167.73      172.65      7.67 o 
   2 -14   4      303.51      321.10     12.57 o 
   3 -14   4       26.84       29.22      6.08 o 
   4 -14   4      431.78      436.35     16.38 o 
   5 -14   4      159.47      154.99     16.16 o 
   6 -14   4      342.11      405.75     24.38 o 
   7 -14   4      105.93      137.30     17.01 o 
   8 -14   4       63.70       84.40     15.86 o 
   9 -14   4        5.20       -1.13      9.46 o 
  10 -14   4        1.15       -4.78     11.88 o 
 -11 -13   4        6.70        7.87     13.15 o 
 -10 -13   4       54.76       64.25     15.57 o 
  -9 -13   4        2.87        7.02      9.32 o 
  -8 -13   4      119.53      113.02     16.14 o 
  -7 -13   4      376.02      383.32     16.86 o 
  -6 -13   4      444.69      401.46     16.09 o 
  -5 -13   4       29.27       36.84      5.39 o 
  -4 -13   4      134.10      133.49     10.70 o 
  -3 -13   4      916.00      865.08     23.65 o 
  -2 -13   4      598.68      595.27     12.73 o 
  -1 -13   4       95.61      102.87      4.97 o 
   0 -13   4       43.04       42.47      5.97 o 
   1 -13   4      102.92      108.36      4.89 o 
   2 -13   4       15.77       13.99      6.02 o 
   3 -13   4       92.27       96.04      8.75 o 
   4 -13   4       27.43       26.48      6.42 o 
   5 -13   4      308.91      281.97     18.81 o 
   6 -13   4      707.54      826.24     32.75 o 
   7 -13   4       12.79       11.36     10.87 o 
   8 -13   4      238.60      250.13     21.65 o 
   9 -13   4        8.05       11.56     11.28 o 
  10 -13   4        0.16      -11.22     11.22 o 
 -11 -12   4        0.14       -2.46     11.70 o 
 -10 -12   4       72.73       58.54     14.67 o 
  -9 -12   4       88.22      124.07     18.34 o 
  -8 -12   4      114.40       84.59     14.00 o 
  -7 -12   4      411.41      407.40     16.82 o 
  -6 -12   4      154.57      139.05      8.82 o 
  -5 -12   4     1294.98     1314.91     23.06 o 
  -4 -12   4      361.69      365.19     10.71 o 
  -3 -12   4      118.26      115.36      6.58 o 
  -2 -12   4     1125.61     1086.81     16.60 o 
  -1 -12   4        8.77        9.84      2.59 o 
   0 -12   4       38.75       37.58      3.72 o 
   1 -12   4      194.38      176.21      7.22 o 
   2 -12   4       28.88       29.03      7.13 o 
   3 -12   4       12.02       12.99      3.46 o 
   4 -12   4      918.34      817.82     20.73 o 
   5 -12   4      265.14      279.79     20.02 o 
   6 -12   4       24.21       25.94     11.68 o 
   7 -12   4      471.79      594.16     31.48 o 
   8 -12   4       39.11       35.58     11.88 o 
   9 -12   4       32.02        8.90     10.75 o 
  10 -12   4        0.47       -9.72      9.72 o 
 -11 -11   4       45.99       53.80     15.29 o 
 -10 -11   4      104.45      121.37     17.79 o 
  -9 -11   4       23.24       18.30     10.91 o 
  -8 -11   4      184.04      187.92     11.96 o 
  -7 -11   4     1132.68     1215.88     24.67 o 
  -6 -11   4       91.24       87.86     10.02 o 
  -5 -11   4       56.71       51.69      5.87 o 
  -4 -11   4      595.56      624.69     21.71 o 
  -3 -11   4       66.70       57.63      5.35 o 
  -2 -11   4      184.49      200.15      7.74 o 
  -1 -11   4      303.88      303.05      7.32 o 
   0 -11   4      374.43      339.48     11.19 o 
   1 -11   4       97.76      100.31      9.24 o 
   2 -11   4     1167.27     1201.87     21.66 o 
   3 -11   4      305.00      308.06     13.55 o 
   4 -11   4      743.12      778.85     15.90 o 
   5 -11   4       52.37       39.94     10.51 o 
   6 -11   4      908.45      900.17     33.18 o 
   7 -11   4       50.11       30.26     11.05 o 
   8 -11   4       25.74       18.01      9.76 o 
   9 -11   4       12.53       16.16     13.92 o 
  10 -11   4        0.93        4.88     11.11 o 
 -11 -10   4        7.48       10.11     11.70 o 
 -10 -10   4       70.33       65.42     14.02 o 
  -9 -10   4       19.82       26.80      7.71 o 
  -8 -10   4      374.12      369.93     15.14 o 
  -7 -10   4      169.95      199.77      9.73 o 
  -6 -10   4      137.01      148.96      8.48 o 
  -5 -10   4     1162.74     1181.25     27.87 o 
  -4 -10   4       66.93       68.62      5.60 o 
  -3 -10   4       30.99       33.81      4.27 o 
  -2 -10   4      402.09      444.05     10.42 o 
  -1 -10   4      544.90      522.38      9.36 o 
   0 -10   4      373.94      349.73     10.95 o 
   1 -10   4       34.95       37.53      3.92 o 
   2 -10   4      287.38      246.08     10.30 o 
   3 -10   4      426.80      465.23     15.31 o 
   4 -10   4        1.16       -0.63      4.02 o 
   5 -10   4      479.92      468.74     14.19 o 
   6 -10   4      535.81      525.30     15.99 o 
   7 -10   4       83.39       77.69     14.83 o 
   8 -10   4       80.22       72.16     14.18 o 
   9 -10   4        2.90       -8.09      8.09 o 
  10 -10   4        0.05       -6.25     11.84 o 
 -11  -9   4       19.85       31.00     13.07 o 
 -10  -9   4      125.54      120.34     11.98 o 
  -9  -9   4      122.40      125.88     11.23 o 
  -8  -9   4      320.57      299.43     13.75 o 
  -7  -9   4     2024.34     1966.93     30.77 o 
  -6  -9   4      127.72      133.76      9.68 o 
  -5  -9   4      478.13      476.73     13.42 o 
  -4  -9   4        7.60        2.24      2.98 o 
  -3  -9   4      821.68      815.14     14.05 o 
  -2  -9   4      266.79      271.78      8.28 o 
  -1  -9   4      371.11      380.52      7.21 o 
   0  -9   4       63.32       62.41      3.97 o 
   1  -9   4      298.58      279.51     14.03 o 
   2  -9   4     1449.56     1492.05     23.64 o 
   3  -9   4       96.02      110.33      5.88 o 
   4  -9   4      442.93      461.08     29.55 o 
   5  -9   4       48.96       45.13      6.58 o 
   6  -9   4      484.53      556.90     16.53 o 
   7  -9   4      356.08      332.49     16.41 o 
   8  -9   4       65.08       59.49     13.92 o 
   9  -9   4        1.86        7.89      9.40 o 
  10  -9   4        0.24        1.43     11.38 o 
  11  -9   4       31.01       36.35     16.08 o 
 -11  -8   4       13.10       18.78     11.92 o 
 -10  -8   4       45.38       54.49      9.53 o 
  -9  -8   4      155.86      176.84     21.60 o 
  -8  -8   4       95.91       84.49     22.81 o 
  -7  -8   4      130.35      141.16      9.86 o 
  -6  -8   4      235.15      243.51      9.27 o 
  -5  -8   4      226.40      242.82      9.06 o 
  -4  -8   4        6.32        2.11      2.88 o 
  -3  -8   4      434.39      486.27     10.83 o 
  -2  -8   4     1274.19     1313.36     16.86 o 
  -1  -8   4      252.23      240.82      5.60 o 
   0  -8   4      185.57      189.56      5.36 o 
   1  -8   4      940.93      910.81     13.60 o 
   2  -8   4       18.53       17.33      4.13 o 
   3  -8   4        0.93        0.15      3.96 o 
   4  -8   4       14.63       19.46      5.00 o 
   5  -8   4       44.92       52.04      7.83 o 
   6  -8   4      405.80      421.58     23.22 o 
   7  -8   4      843.30      802.38     20.73 o 
   8  -8   4        7.31        3.11     12.37 o 
   9  -8   4       27.55       10.23     11.60 o 
  10  -8   4        1.42       -9.92      9.92 o 
  11  -8   4        4.73       -8.96     11.54 o 
 -12  -7   4       35.64       30.88     14.71 o 
 -11  -7   4       14.19       30.82     13.01 o 
 -10  -7   4      118.25      132.69     12.76 o 
  -9  -7   4       37.36       49.28     11.30 o 
  -8  -7   4      102.13       92.99      9.37 o 
  -7  -7   4      382.04      435.59     14.99 o 
  -6  -7   4      370.59      344.70     10.54 o 
  -5  -7   4      301.99      269.08      9.07 o 
  -4  -7   4      160.10      150.04      8.78 o 
  -3  -7   4     1629.06     1627.32     49.89 o 
  -2  -7   4     1133.46     1098.97     19.83 o 
  -1  -7   4      616.94      607.86     25.79 o 
   0  -7   4       26.20       45.98      3.34 o 
   1  -7   4      347.01      390.61     10.10 o 
   2  -7   4     1513.07     1549.60     23.14 o 
   3  -7   4      571.11      610.44     11.91 o 
   4  -7   4       12.21        9.95      3.98 o 
   5  -7   4      588.23      646.45     37.56 o 
   6  -7   4       66.33       93.74     11.11 o 
   7  -7   4       90.09       84.75     15.78 o 
   8  -7   4      441.56      440.62     26.16 o 
   9  -7   4       32.03       36.33     13.91 o 
  10  -7   4        8.40        7.26     11.01 o 
  11  -7   4       16.27       16.94     13.11 o 
 -12  -6   4      149.24      186.03     20.56 o 
 -11  -6   4       23.75       11.30     11.26 o 
 -10  -6   4      102.50      121.98     19.98 o 
  -9  -6   4      179.59      228.05     12.57 o 
  -8  -6   4      102.40       93.72      9.46 o 
  -7  -6   4       99.59      114.21      8.77 o 
  -6  -6   4      201.34      203.40      9.77 o 
  -5  -6   4      425.01      433.41     10.73 o 
  -4  -6   4      276.68      280.32      9.95 o 
  -3  -6   4      187.35      191.16      6.92 o 
  -2  -6   4     4863.27     4898.65     52.00 o 
  -1  -6   4        4.50        5.43      2.36 o 
   0  -6   4        5.30        3.16      2.27 o 
   1  -6   4      109.18      114.63      6.90 o 
   3  -6   4     1072.82     1057.39     24.13 o 
   4  -6   4       75.33       78.98      8.59 o 
   5  -6   4      983.17      955.10     25.71 o 
   6  -6   4       70.20       67.47      7.95 o 
   7  -6   4      371.48      369.73     15.04 o 
   8  -6   4      128.61      137.91     14.62 o 
   9  -6   4       48.15       38.73      7.96 o 
  10  -6   4        0.43       -4.82      6.18 o 
  11  -6   4       14.54       11.82     12.85 o 
 -12  -5   4       26.26       21.42     13.54 o 
 -11  -5   4       36.69       30.52     11.66 o 
 -10  -5   4      258.20      265.17     21.35 o 
  -9  -5   4        4.04        2.05      5.30 o 
  -8  -5   4      342.44      346.07     14.06 o 
  -7  -5   4       68.57       88.49      8.49 o 
  -6  -5   4       15.04       15.80      4.77 o 
  -5  -5   4       23.82       23.45      3.82 o 
  -4  -5   4      558.71      586.43     17.47 o 
  -3  -5   4      288.67      251.27      8.12 o 
  -2  -5   4      384.17      349.58     12.95 o 
  -1  -5   4      499.31      504.03      9.66 o 
   0  -5   4      170.07      138.13      5.69 o 
   1  -5   4      257.05      256.43     20.22 o 
   2  -5   4     1817.05     2439.60     42.80 o 
   3  -5   4      206.65      225.40     11.76 o 
   4  -5   4       95.02       80.74      8.70 o 
   5  -5   4      318.47      277.33     14.81 o 
   6  -5   4      123.15      118.31     11.24 o 
   7  -5   4      113.40      121.58     10.23 o 
   8  -5   4      245.72      201.18     22.24 o 
   9  -5   4       82.53       87.87     10.92 o 
  10  -5   4        5.51        4.07      6.63 o 
  11  -5   4       15.15       16.18      8.50 o 
 -12  -4   4       13.11       12.10     11.74 o 
 -11  -4   4       44.00       48.47     13.21 o 
 -10  -4   4      160.77      167.23     16.85 o 
  -9  -4   4       79.07       96.65     10.13 o 
  -8  -4   4      440.98      410.52     14.86 o 
  -7  -4   4        7.95       15.74      4.98 o 
  -6  -4   4        3.84        2.72      3.50 o 
  -5  -4   4        4.75        6.94      2.83 o 
  -4  -4   4       53.39       57.44      4.81 o 
  -3  -4   4      321.85      289.84      7.70 o 
  -2  -4   4     2409.13     2669.40     22.24 o 
  -1  -4   4     7407.41     7154.32     39.89 o 
   0  -4   4      158.26      158.54      5.91 o 
   1  -4   4      488.62      511.84     19.32 o 
   2  -4   4      581.29      689.70     20.82 o 
   3  -4   4       10.69       28.75      6.05 o 
   4  -4   4       19.42       24.45      6.66 o 
   5  -4   4       47.29       47.71      8.94 o 
   6  -4   4      393.19      388.25     18.63 o 
   7  -4   4      304.45      325.71     18.67 o 
   8  -4   4       46.35       54.49     12.00 o 
   9  -4   4      145.07      151.73     11.59 o 
  10  -4   4        0.69        9.81      6.79 o 
  11  -4   4        8.75       15.55      8.44 o 
 -12  -3   4       25.81       44.66     13.92 o 
 -11  -3   4       47.67       66.07     15.05 o 
 -10  -3   4      347.73      336.50     22.92 o 
  -9  -3   4      139.33      128.29     10.12 o 
  -8  -3   4      199.24      192.18     10.83 o 
  -7  -3   4     2025.45     2077.28     43.61 o 
  -6  -3   4       19.77       23.85      4.79 o 
  -5  -3   4      141.42      136.42      7.26 o 
  -4  -3   4      191.20      208.41      7.12 o 
  -3  -3   4      681.95      704.59     18.40 o 
  -2  -3   4     1545.26     1573.58     19.29 o 
  -1  -3   4     2517.92     2394.19     38.61 o 
   0  -3   4     1672.61     1512.67     20.72 o 
   1  -3   4      115.69       97.61      8.19 o 
   2  -3   4      906.46     1032.91     25.48 o 
   3  -3   4      659.00      831.19     22.03 o 
   4  -3   4        4.94        7.54      4.72 o 
   5  -3   4      149.05      164.23     12.43 o 
   6  -3   4       19.57       19.24      7.48 o 
   7  -3   4      570.97      591.32     24.73 o 
   8  -3   4       34.83       59.89     11.42 o 
   9  -3   4       48.18       64.45     13.22 o 
  10  -3   4       17.49       11.14      7.25 o 
  11  -3   4        2.95        7.29      8.94 o 
 -12  -2   4       52.49       59.57     15.96 o 
 -11  -2   4        6.63        8.98      9.00 o 
 -10  -2   4       80.23       78.72     14.34 o 
  -9  -2   4      222.68      243.94     18.74 o 
  -8  -2   4      101.65       99.96      9.05 o 
  -7  -2   4       52.93       64.19     12.02 o 
  -6  -2   4       34.82       34.56      5.44 o 
  -5  -2   4       54.61       63.40      5.90 o 
  -4  -2   4      938.77      966.60     13.62 o 
  -3  -2   4     2552.78     2794.94     22.51 o 
  -2  -2   4     1169.66     1321.13     17.16 o 
  -1  -2   4     7533.50     7275.04     73.65 o 
   0  -2   4      196.72      198.71      5.83 o 
   1  -2   4      433.89      435.77     16.19 o 
   2  -2   4      142.81      201.07     12.19 o 
   3  -2   4     1216.55     1310.37     28.59 o 
   4  -2   4      744.39      817.23     23.69 o 
   5  -2   4      323.86      331.22     16.73 o 
   6  -2   4      156.32      161.02     13.13 o 
   7  -2   4     1241.87     1208.29     34.83 o 
   8  -2   4      191.80      185.24     15.86 o 
   9  -2   4      109.54      118.18     14.02 o 
  10  -2   4       16.05       14.48      7.10 o 
  11  -2   4       17.06       10.09     10.51 o 
 -12  -1   4       28.24       19.93     10.83 o 
 -11  -1   4       67.67       77.71     15.63 o 
 -10  -1   4       70.33       98.28     15.94 o 
  -9  -1   4      151.08      154.68     15.70 o 
  -8  -1   4       35.83       37.59      6.40 o 
  -7  -1   4       71.84       75.25      7.39 o 
  -6  -1   4       22.51       21.84      4.59 o 
  -5  -1   4        8.67        4.25      2.88 o 
  -4  -1   4      295.51      337.37      9.61 o 
  -3  -1   4     4658.94     4600.66     29.42 o 
  -2  -1   4     1212.60     1092.18     12.66 o 
  -1  -1   4      247.45      267.61      6.50 o 
   0  -1   4       77.82       77.18      3.98 o 
   2  -1   4     3519.17     4216.70     53.37 o 
   3  -1   4     2057.30     2131.45     37.46 o 
   4  -1   4      468.08      497.93     19.00 o 
   5  -1   4      362.79      399.80     18.39 o 
   6  -1   4       24.97       21.91      7.34 o 
   7  -1   4      200.98      201.61     15.70 o 
   8  -1   4      339.24      322.71     19.82 o 
   9  -1   4       12.67       21.02      9.78 o 
  10  -1   4       10.15       14.91      9.36 o 
  11  -1   4        9.67       11.69      7.88 o 
 -12   0   4      209.42      233.27     21.91 o 
 -11   0   4        0.85       -7.46      7.46 o 
 -10   0   4       38.21       33.59     11.44 o 
  -9   0   4      443.35      505.82     25.93 o 
  -8   0   4        4.35        6.92      6.82 o 
  -7   0   4       27.60       24.67      7.76 o 
  -6   0   4        5.29        4.20      3.45 o 
  -5   0   4      506.31      497.75     11.60 o 
  -4   0   4       18.83       21.94      3.55 o 
  -3   0   4      566.20      567.64     19.73 o 
  -2   0   4     6678.10     6636.66     59.35 o 
  -1   0   4      172.45      206.90      5.63 o 
   0   0   4        1.49       -1.57      3.97 o 
   1   0   4      774.18      768.10     20.37 o 
   2   0   4    16703.46    18438.47    139.49 o 
   3   0   4     3330.04     3565.04     50.10 o 
   4   0   4        9.88        7.79      4.92 o 
   5   0   4       68.36       83.76     10.23 o 
   6   0   4      167.78      196.54     14.47 o 
   7   0   4        1.76        6.72      7.02 o 
   8   0   4       86.60       86.81     13.17 o 
   9   0   4       23.90       17.81      9.12 o 
  10   0   4        9.48       15.65      9.24 o 
  11   0   4        2.10        2.95      8.94 o 
 -12   1   4       28.54       35.22     13.52 o 
 -11   1   4       67.64       74.12     15.76 o 
 -10   1   4       70.47       70.97     14.54 o 
  -9   1   4      152.18      143.75     15.84 o 
  -8   1   4       34.64       63.38     12.53 o 
  -7   1   4       70.83       62.74     18.05 o 
  -6   1   4       22.13       22.27      4.22 o 
  -5   1   4        9.15        7.85      2.99 o 
  -4   1   4      304.28      325.88     15.58 o 
  -3   1   4     4647.37     4609.08     57.61 o 
  -2   1   4     1196.30     1097.26     45.82 o 
  -1   1   4      249.23      289.36     23.13 o 
   0   1   4       71.78       79.15      8.03 o 
   1   1   4     1671.82     1571.65     29.20 o 
   2   1   4     3501.68     4199.02     52.31 o 
   3   1   4     2066.89     2182.52     37.95 o 
   4   1   4      464.08      450.31     18.53 o 
   5   1   4      351.81      390.87     18.39 o 
   6   1   4       24.95       29.77      7.93 o 
   7   1   4      190.58      226.94     16.65 o 
   8   1   4      338.19      284.11     18.77 o 
   9   1   4       13.44       16.36      9.16 o 
  10   1   4        9.99       -1.09      8.49 o 
  11   1   4        9.86        5.33      9.90 o 
 -12   2   4       53.02       52.39     14.85 o 
 -11   2   4        6.83       10.89     10.73 o 
 -10   2   4       79.18       59.45     13.35 o 
  -9   2   4      219.41      210.14     18.00 o 
  -8   2   4      102.31      114.49     15.19 o 
  -7   2   4       53.04       45.59      9.62 o 
  -6   2   4       35.36       28.59      4.36 o 
  -5   2   4       53.00       70.95      5.06 o 
  -4   2   4      927.58      937.26     25.93 o 
  -2   2   4     1177.35     1431.69     29.13 o 
  -1   2   4     7531.47     7278.76     72.30 o 
   0   2   4      195.24      183.99     10.66 o 
   1   2   4      433.11      404.63     14.66 o 
   2   2   4      155.17      187.80     11.50 o 
   3   2   4     1200.62     1227.22     28.59 o 
   4   2   4      741.47      817.84     24.34 o 
   5   2   4      332.04      335.10     17.17 o 
   6   2   4      157.26      147.14     13.01 o 
   7   2   4     1263.90     1239.01     36.32 o 
   8   2   4      192.18      165.71     14.99 o 
   9   2   4      108.33      105.05     15.23 o 
  10   2   4       16.59       11.68     10.33 o 
  11   2   4       18.06       21.54     12.24 o 
 -12   3   4       24.92       37.86     13.01 o 
 -11   3   4       47.53       67.92     14.24 o 
 -10   3   4      349.23      334.83     23.19 o 
  -9   3   4      140.25      130.71     14.83 o 
  -8   3   4      198.25      210.38     16.93 o 
  -6   3   4       19.29       21.16      3.99 o 
  -5   3   4      143.24      133.06     11.48 o 
  -4   3   4      198.75      121.06     10.63 o 
  -3   3   4      677.50      694.49     21.19 o 
  -2   3   4     1553.12     1563.74     30.65 o 
  -1   3   4     2516.59     2379.14     36.63 o 
   0   3   4     1672.17     1517.74     28.46 o 
   1   3   4      116.79       94.77      8.05 o 
   2   3   4      897.22     1055.75     24.45 o 
   3   3   4      663.07      792.68     23.53 o 
   4   3   4        7.41       13.25      6.21 o 
   5   3   4      145.47      150.09     12.11 o 
   6   3   4       19.48        9.64      6.25 o 
   7   3   4      564.20      528.54     24.55 o 
   8   3   4       34.14       40.35     10.93 o 
   9   3   4       50.15       54.55     11.94 o 
  10   3   4       17.24       28.40     11.34 o 
  11   3   4        2.92        2.68      9.00 o 
 -12   4   4       13.39        8.63     10.79 o 
 -11   4   4       44.50       33.73     11.86 o 
 -10   4   4      160.57      160.75     17.49 o 
  -9   4   4       79.42       93.56     15.51 o 
  -8   4   4      440.29      398.83     22.54 o 
  -7   4   4        8.07       14.89      7.75 o 
  -6   4   4        3.74        0.30      5.79 o 
  -5   4   4        4.97        4.72      6.07 o 
  -4   4   4       52.69       48.32      8.13 o 
  -3   4   4      317.11      298.03     14.07 o 
  -2   4   4     2387.12     2699.88     41.29 o 
  -1   4   4     7411.48     7269.70     71.72 o 
   0   4   4      153.28      155.24      9.95 o 
   1   4   4      487.68      539.78     16.98 o 
   2   4   4      580.78      719.63     19.89 o 
   3   4   4       12.07       25.56      6.33 o 
   4   4   4       20.03       16.10      6.25 o 
   5   4   4       47.55       38.21      8.43 o 
   6   4   4      390.83      384.98     19.80 o 
   7   4   4      297.67      327.22     19.82 o 
   8   4   4       46.80       66.63     12.37 o 
   9   4   4      142.67      136.78     15.27 o 
  10   4   4        0.63        6.64      9.44 o 
  11   4   4        8.27       19.20     10.55 o 
 -12   5   4       25.31       15.92     11.24 o 
 -11   5   4       36.08       25.52     11.94 o 
 -10   5   4      259.17      235.83     20.40 o 
  -9   5   4        4.07       10.65      8.86 o 
  -8   5   4      345.52      346.86     21.03 o 
  -7   5   4       68.90       86.81     13.58 o 
  -6   5   4       15.41       15.45      6.90 o 
  -5   5   4       23.00       24.63      7.83 o 
  -4   5   4      556.48      539.93     20.09 o 
  -3   5   4      292.72      255.79     13.46 o 
  -2   5   4      390.85      337.48     14.62 o 
  -1   5   4      493.67      474.00     16.54 o 
   0   5   4      166.03      150.46      9.56 o 
   1   5   4      259.18      268.70     11.99 o 
   2   5   4     1829.62     2337.31     26.66 o 
   3   5   4      208.54      167.59     11.97 o 
   4   5   4       97.53       82.50      9.74 o 
   5   5   4      316.47      296.04     16.14 o 
   6   5   4      122.75      118.06     12.21 o 
   7   5   4      120.08      123.53     13.34 o 
   8   5   4      246.47      229.01     17.68 o 
   9   5   4       85.06      101.03     16.26 o 
  10   5   4        5.34       15.09     10.67 o 
  11   5   4       15.02        4.48      9.68 o 
 -12   6   4      151.07      164.95     19.57 o 
 -11   6   4       24.14       10.19     10.73 o 
 -10   6   4      101.66      122.90     17.87 o 
  -9   6   4      180.24      179.85     18.00 o 
  -8   6   4      102.19      108.54     15.51 o 
  -7   6   4       99.14      124.23     13.40 o 
  -6   6   4      200.09      185.35     14.08 o 
  -5   6   4      424.12      425.00     19.74 o 
  -4   6   4      276.80      278.55     15.12 o 
  -3   6   4      186.00      192.33     12.21 o 
  -2   6   4     4870.94     5062.55     58.99 o 
  -1   6   4        3.41        7.89      4.26 o 
   0   6   4        4.92        2.72      3.75 o 
   1   6   4      107.54      133.20      9.00 o 
   2   6   4     1129.07     1221.41     18.91 o 
   3   6   4     1066.56     1157.28     28.52 o 
   4   6   4       74.69       96.37     10.35 o 
   5   6   4      989.24      935.60     28.95 o 
   6   6   4       70.49       84.43     12.45 o 
   7   6   4      361.03      375.88     21.29 o 
   8   6   4      127.14      116.31     13.64 o 
   9   6   4       45.65       40.75     11.54 o 
  10   6   4        0.48        3.39      8.33 o 
  11   6   4       14.12       -2.16      8.47 o 
 -12   7   4       35.72       31.61     13.62 o 
 -11   7   4       13.15       17.49     11.38 o 
 -10   7   4      118.09      139.38     19.69 o 
  -9   7   4       37.81       14.91     10.11 o 
  -8   7   4      100.76       98.69     15.17 o 
  -7   7   4      376.89      385.63     21.41 o 
  -6   7   4      373.69      321.18     18.31 o 
  -5   7   4      304.33      316.58     17.66 o 
  -4   7   4      162.43      146.27     11.76 o 
  -3   7   4     1627.32     1610.46     32.62 o 
  -2   7   4     1131.41     1067.07     25.57 o 
  -1   7   4      624.77      665.64     20.06 o 
   0   7   4       23.48       35.65      6.13 o 
   1   7   4      347.99      396.53     14.15 o 
   2   7   4     1503.92     1554.34     21.32 o 
   3   7   4      576.68      639.12     21.87 o 
   4   7   4       11.75        3.73      5.31 o 
   5   7   4      582.41      559.56     23.01 o 
   6   7   4       67.12       69.84     11.54 o 
   7   7   4       85.49      114.97     14.00 o 
   8   7   4      442.69      410.29     23.21 o 
   9   7   4       34.39       25.88     10.71 o 
  10   7   4        8.19        7.34      9.82 o 
  11   7   4       16.20        9.90     11.64 o 
 -12   8   4       93.26       76.05     16.68 o 
 -11   8   4       13.44       11.46     11.38 o 
 -10   8   4       46.02       51.78     13.58 o 
  -9   8   4      156.01      167.05     17.31 o 
  -8   8   4       96.72       93.30     14.42 o 
  -7   8   4      130.54      134.39     13.94 o 
  -6   8   4      233.30      246.98     16.61 o 
  -5   8   4      225.97      243.68     15.72 o 
  -4   8   4        5.53       -2.32      4.70 o 
  -3   8   4      439.03      445.02     17.79 o 
  -2   8   4     1264.63     1250.32     27.70 o 
  -1   8   4      244.67      252.45     12.41 o 
   0   8   4      191.37      210.47     10.94 o 
   1   8   4      937.17      936.25     21.44 o 
   2   8   4       23.74       27.02      4.73 o 
   3   8   4        1.30       -0.63      3.67 o 
   4   8   4       14.92       14.40      6.46 o 
   5   8   4       46.34       45.15      9.88 o 
   6   8   4      410.60      412.26     21.07 o 
   7   8   4      859.86      634.23     27.82 o 
   8   8   4        7.14       -1.84      6.72 o 
   9   8   4       25.90       22.61     10.57 o 
  10   8   4        1.58       -3.29      8.59 o 
  11   8   4        4.92       10.71      9.78 o 
 -12   9   4       26.78       42.00     15.49 o 
 -11   9   4       20.02       41.84     14.38 o 
 -10   9   4      126.41      102.53     18.56 o 
  -9   9   4      123.19      132.28     18.34 o 
  -8   9   4      318.21      327.95     21.51 o 
  -7   9   4     2030.64     1863.40     45.97 o 
  -6   9   4      125.41      132.35     13.05 o 
  -5   9   4      480.77      461.25     20.61 o 
  -4   9   4        6.25        5.45      5.59 o 
  -3   9   4      819.95      791.79     23.45 o 
  -2   9   4      274.58      302.55     14.27 o 
  -1   9   4      373.54      416.86     15.38 o 
   0   9   4       54.51       47.55      6.98 o 
   1   9   4      301.18      338.99     13.10 o 
   2   9   4     1441.69     1521.99     21.17 o 
   3   9   4       94.16      118.26     10.85 o 
   4   9   4      447.56      464.44     20.12 o 
   5   9   4       51.56       33.37      8.35 o 
   6   9   4      483.59      480.66     22.99 o 
   7   9   4      349.33      347.64     21.69 o 
   8   9   4       64.18       80.17     14.48 o 
   9   9   4        2.17        5.22      8.15 o 
  10   9   4        0.30        1.31      8.31 o 
  11   9   4       31.31       42.85     13.05 o 
 -11  10   4        7.41        7.04     11.32 o 
 -10  10   4       69.78       95.06     18.05 o 
  -9  10   4       18.48        7.99      9.34 o 
  -8  10   4      375.62      350.13     22.34 o 
  -7  10   4      170.37      183.06     16.42 o 
  -6  10   4      138.94      131.64     12.83 o 
  -5  10   4     1161.72     1203.93     32.81 o 
  -4  10   4       64.27       69.38     11.20 o 
  -3  10   4       30.04       32.38      7.34 o 
  -2  10   4      386.70      449.25     17.06 o 
  -1  10   4      546.80      551.80     17.38 o 
   0  10   4      381.21      374.91     14.15 o 
   1  10   4       34.72       34.70      5.87 o 
   2  10   4      280.30      293.91      9.57 o 
   3  10   4      427.88      490.86     19.50 o 
   4  10   4        1.08        6.90      5.61 o 
   5  10   4      476.35      471.97     21.80 o 
   6  10   4      530.64      494.04     23.94 o 
   7  10   4       86.15      102.95     15.57 o 
   8  10   4       81.87       80.55     13.98 o 
   9  10   4        2.03        8.41      8.33 o 
  10  10   4        0.06       -4.14      7.71 o 
 -11  11   4       46.36       68.81     16.50 o 
 -10  11   4      105.66      114.83     18.78 o 
  -9  11   4       23.32       25.48     10.91 o 
  -8  11   4      185.05      174.58     16.83 o 
  -7  11   4     1134.62     1096.91     35.73 o 
  -6  11   4       91.54       86.59     12.73 o 
  -5  11   4       55.21       67.76     10.95 o 
  -4  11   4      600.55      681.57     24.35 o 
  -3  11   4       67.96       60.91      9.38 o 
  -2  11   4      190.39      211.37     12.55 o 
  -1  11   4      296.44      280.73     12.88 o 
   0  11   4      368.61      333.65     13.42 o 
   1  11   4       98.89      107.64      6.11 o 
   2  11   4     1174.24     1267.73     40.94 o 
   3  11   4      301.03      296.88     16.77 o 
   4  11   4      742.43      788.16     25.95 o 
   5  11   4       49.84       43.33      9.76 o 
   6  11   4      907.86      907.56     31.74 o 
   7  11   4       53.32       58.48     12.87 o 
   8  11   4       25.45       10.69      8.25 o 
   9  11   4       12.51       10.87     10.07 o 
  10  11   4        1.11        1.73      9.50 o 
 -11  12   4        0.15       -8.79      9.78 o 
 -10  12   4       72.15       70.00     15.76 o 
  -9  12   4       88.67      114.81     18.30 o 
  -8  12   4      117.04      125.00     17.25 o 
  -7  12   4      410.85      389.82     22.26 o 
  -6  12   4      152.60      146.88     13.84 o 
  -5  12   4     1298.75     1328.09     35.20 o 
  -4  12   4      355.51      357.75     18.26 o 
  -3  12   4      115.76       99.71     10.19 o 
  -2  12   4     1124.51     1163.38     27.34 o 
  -1  12   4        8.58       15.05      4.94 o 
   0  12   4       38.92       32.94      5.89 o 
   1  12   4      194.52      189.37      7.73 o 
   2  12   4       30.52       32.07      5.89 o 
   3  12   4       13.02       12.79      5.51 o 
   4  12   4      916.32      788.46     26.09 o 
   5  12   4      269.11      253.66     16.79 o 
   6  12   4       22.89       32.11     10.25 o 
   7  12   4      461.74      427.63     23.29 o 
   8  12   4       37.57       19.69      9.00 o 
   9  12   4       31.27       37.00     12.06 o 
  10  12   4        0.39        7.93      9.26 o 
 -11  13   4        6.21        5.95     11.86 o 
 -10  13   4       55.20       63.83     15.09 o 
  -9  13   4        2.71       -0.91      8.73 o 
  -8  13   4      116.80       92.72     14.77 o 
  -7  13   4      370.03      342.62     21.05 o 
  -6  13   4      449.74      450.93     22.46 o 
  -5  13   4       28.65       31.67      8.84 o 
  -4  13   4      135.38      150.79     12.67 o 
  -3  13   4      914.14      920.48     26.10 o 
  -2  13   4      598.50      644.75     20.67 o 
  -1  13   4       99.23      111.37      9.50 o 
   0  13   4       39.20       38.79      6.35 o 
   1  13   4      103.73      121.67      6.61 o 
   2  13   4       16.68       14.64      3.81 o 
   3  13   4       93.61       89.65     11.50 o 
   4  13   4       25.43       24.33      8.11 o 
   5  13   4      306.35      310.10     18.85 o 
   6  13   4      707.55      669.96     28.14 o 
   7  13   4       12.59       14.36      8.29 o 
   9  13   4        8.87       10.63      8.77 o 
  10  13   4        0.19        2.28      9.42 o 
 -11  14   4        1.39       17.29     13.74 o 
 -10  14   4       18.93       29.01     13.64 o 
  -9  14   4       89.47       91.71     15.84 o 
  -8  14   4       36.75       27.52     10.25 o 
  -7  14   4       26.17       20.82      9.10 o 
  -6  14   4      288.53      245.27     17.15 o 
  -5  14   4      140.58      138.30     13.42 o 
  -4  14   4       44.18       34.48      8.41 o 
  -3  14   4      619.04      616.18     21.58 o 
  -2  14   4     1010.74     1057.07     26.44 o 
  -1  14   4        9.94        5.59      5.08 o 
   0  14   4      267.35      274.34     12.33 o 
   1  14   4      165.01      162.95      7.38 o 
   2  14   4      307.25      354.05     10.28 o 
   3  14   4       28.08       13.41      6.35 o 
   4  14   4      430.60      440.65     20.93 o 
   5  14   4      160.08      142.62     13.76 o 
   6  14   4      346.36      332.30     20.97 o 
   7  14   4      110.50      135.51     14.93 o 
   8  14   4       62.72       68.71     14.38 o 
   9  14   4        5.19       -0.28      7.04 o 
  10  14   4        1.08       -6.88      7.34 o 
 -10  15   4       29.02       27.19     13.90 o 
  -9  15   4       22.71       24.11     11.14 o 
  -8  15   4      104.35       87.45     14.69 o 
  -7  15   4      139.71      147.56     15.43 o 
  -6  15   4       41.91       32.05      9.60 o 
  -5  15   4       17.43       16.16      8.27 o 
  -4  15   4       38.81       31.07      8.29 o 
  -3  15   4      510.32      539.97     20.43 o 
  -2  15   4        5.65        8.07      5.67 o 
  -1  15   4      135.93      170.10     11.60 o 
   0  15   4       64.74       55.92      5.53 o 
   1  15   4      101.45      104.14      7.15 o 
   2  15   4      520.50      582.97     22.00 o 
   3  15   4       10.96        6.48      6.05 o 
   4  15   4      400.01      384.90     19.68 o 
   5  15   4       86.36       91.37     13.64 o 
   6  15   4        1.80       10.05      7.83 o 
   7  15   4      285.95      264.25     20.06 o 
   8  15   4       56.95       74.78     14.79 o 
   9  15   4        2.88       10.27      9.74 o 
 -10  16   4       12.92       17.47     12.39 o 
  -9  16   4        0.96        3.31      9.60 o 
  -8  16   4      146.43      159.54     16.97 o 
  -7  16   4       39.50       41.33     11.86 o 
  -6  16   4        0.22       12.51      8.17 o 
  -5  16   4       89.89       94.78     13.25 o 
  -4  16   4        4.46        5.91      6.25 o 
  -3  16   4       22.97       24.47      7.12 o 
  -2  16   4      264.08      256.15     14.06 o 
  -1  16   4      527.05      567.22     18.37 o 
   0  16   4      173.36      176.70      9.28 o 
   1  16   4       23.97       23.52      6.60 o 
   2  16   4       53.17       37.84      8.13 o 
   3  16   4      149.29      133.28     12.29 o 
   4  16   4        7.71       14.87      7.22 o 
   5  16   4       75.36       97.72     14.50 o 
   6  16   4      116.29      121.57     14.04 o 
   7  16   4       85.84      101.57     16.46 o 
   8  16   4      131.21      124.80     18.20 o 
   9  16   4       17.15       46.68     13.52 o 
 -10  17   4       24.80       23.68     12.08 o 
  -9  17   4        2.81       -0.95      9.38 o 
  -8  17   4      107.41      114.95     16.87 o 
  -7  17   4      461.17      492.53     25.69 o 
  -6  17   4       10.91        9.36      7.54 o 
  -5  17   4       14.46       11.74      7.83 o 
  -4  17   4        5.23       -2.60      5.79 o 
  -3  17   4        6.13        5.10      6.90 o 
  -2  17   4       93.87       94.90     10.15 o 
   0  17   4      156.74      166.13     11.60 o 
   1  17   4       73.83       65.95      9.42 o 
   2  17   4      188.87      189.11     13.66 o 
   3  17   4       94.15       66.49     10.71 o 
   4  17   4      116.87      118.12     12.57 o 
   5  17   4       29.07       30.94      9.99 o 
   6  17   4      220.80      205.25     16.46 o 
   7  17   4       47.18       63.54     13.33 o 
   8  17   4       22.92        9.70      9.14 o 
   9  17   4       40.92       24.07     11.24 o 
 -10  18   4       25.96       23.28     12.28 o 
  -9  18   4        6.19       -5.67      9.94 o 
  -8  18   4       85.83       82.99     15.29 o 
  -7  18   4       50.26       60.88     12.69 o 
  -6  18   4      129.64      117.82     13.68 o 
  -5  18   4      128.98      121.81     13.15 o 
  -4  18   4      103.35      111.22     11.82 o 
  -3  18   4      123.89      108.24     11.78 o 
  -1  18   4        9.77        3.49      4.98 o 
   0  18   4        3.06        8.07      5.53 o 
   1  18   4       44.22       29.80      7.73 o 
   2  18   4      211.19      230.24     14.97 o 
   3  18   4      205.52      171.02     13.80 o 
   4  18   4       40.89       46.16     10.45 o 
   5  18   4       46.07       33.99      9.44 o 
   6  18   4       26.32       32.96     10.75 o 
   7  18   4      236.57      213.77     18.46 o 
   8  18   4       19.80        7.22      8.80 o 
   9  18   4       19.62        6.82     10.29 o 
  -9  19   4        6.04       22.33     12.59 o 
  -8  19   4        0.47       -8.55      8.55 o 
  -7  19   4       39.35       37.02     11.54 o 
  -6  19   4      206.45      192.98     17.09 o 
  -5  19   4       12.13       11.96      8.11 o 
  -4  19   4      260.55      252.69     16.65 o 
   1  19   4       44.35       42.22      8.25 o 
   2  19   4      113.24      116.99     12.04 o 
   3  19   4      114.92       98.57     12.04 o 
   4  19   4      103.51      107.43     12.31 o 
   5  19   4       20.23       16.64      9.70 o 
   6  19   4      163.71      150.79     15.74 o 
   7  19   4       35.17       22.31     10.81 o 
   8  19   4      116.93      105.71     16.22 o 
  -9  20   4       68.87       93.44     18.76 o 
  -8  20   4       68.29       61.75     14.34 o 
  -7  20   4       79.95       67.22     13.94 o 
  -6  20   4       70.63       64.88     13.21 o 
  -5  20   4      168.87      172.64     15.74 o 
   2  20   4      643.93      619.65     23.74 o 
   3  20   4       37.74       37.52      9.58 o 
   4  20   4       94.13       93.42     13.78 o 
   5  20   4       16.10       14.24      7.89 o 
   6  20   4       85.78       97.94     15.15 o 
   7  20   4       14.49       11.74      9.14 o 
   8  20   4       15.78       16.36     11.13 o 
  -9  21   4       14.11       17.41     13.39 o 
  -8  21   4       11.46       -0.26     10.93 o 
  -7  21   4        1.03        6.01     10.23 o 
   3  21   4       39.81       24.91      9.52 o 
   4  21   4      286.69      297.72     18.95 o 
   5  21   4        0.65       -7.36      7.36 o 
   6  21   4       13.87        7.87      8.86 o 
   7  21   4       24.54       15.29      9.86 o 
   8  21   4       15.77       10.13     10.11 o 
   5  22   4       13.81        8.77      8.35 o 
   6  22   4       13.17        6.15      8.67 o 
   7  22   4      104.81       95.22     15.70 o 
   6  23   4       25.49       20.62     10.59 o 
   7  23   4       42.79       51.26     13.33 o 
  -2 -29   5       23.14       41.74     11.44 o 
  -1 -29   5        0.81       10.21      9.35 o 
   0 -29   5       10.42        7.80      9.63 o 
  -3 -28   5       16.55       19.11     12.17 o 
  -2 -28   5       29.44       24.60     10.36 o 
  -1 -28   5       44.79       38.27     10.51 o 
   0 -28   5        3.94       -4.06     16.95 o 
   1 -28   5       11.32       10.48      9.08 o 
   2 -28   5       18.96        8.82     10.02 o 
  -5 -27   5       45.38       48.86     11.34 o 
  -4 -27   5        6.95       -1.26      7.73 o 
  -3 -27   5        3.48       -0.37      8.11 o 
  -2 -27   5       31.22       26.86     11.38 o 
  -1 -27   5        6.35       12.90      9.06 o 
   0 -27   5       14.84       13.11      8.89 o 
   1 -27   5        6.05        0.38      8.12 o 
   2 -27   5      142.38      141.21     15.98 o 
   3 -27   5        6.45        7.33     10.34 o 
  -5 -26   5       10.21       11.57      9.05 o 
  -4 -26   5       29.34       24.35      9.45 o 
  -3 -26   5       58.69       79.65     12.35 o 
  -2 -26   5        0.22       -3.18      6.93 o 
  -1 -26   5       20.66       14.67      8.81 o 
   0 -26   5       21.36       14.99      8.50 o 
   1 -26   5       34.16       35.08     10.17 o 
   2 -26   5       50.39       56.25     11.32 o 
   3 -26   5        4.76        4.58      8.94 o 
   4 -26   5       66.73       76.99     16.74 o 
  -6 -25   5        9.81        0.01      8.99 o 
  -5 -25   5       23.85       28.82      9.60 o 
  -4 -25   5       13.52       14.97      8.54 o 
  -3 -25   5       66.15       58.82     11.00 o 
  -2 -25   5        8.01       11.12      7.90 o 
  -1 -25   5       97.98      105.54     13.52 o 
   0 -25   5       37.01       31.40     14.81 o 
   1 -25   5       80.44       83.35     12.00 o 
   2 -25   5       44.16       62.59     11.99 o 
   3 -25   5        6.84        2.54      7.84 o 
   4 -25   5       20.43       17.71      7.59 o 
   5 -25   5       16.85       17.54     21.82 o 
  -7 -24   5       87.93       90.14     14.15 o 
  -6 -24   5       29.75       16.59      9.36 o 
  -5 -24   5       15.97       20.06      8.74 o 
  -4 -24   5       32.67       25.55      8.77 o 
  -3 -24   5        5.75       -6.16      6.16 o 
  -2 -24   5        1.04        1.24      7.47 o 
  -1 -24   5      101.22       71.88     11.27 o 
   0 -24   5       58.25       62.06     10.23 o 
   1 -24   5       40.57       21.32      8.59 o 
   2 -24   5       70.40       73.26     12.18 o 
   3 -24   5        1.11        2.70     10.66 o 
   4 -24   5       56.86       60.56     11.25 o 
   5 -24   5        0.88       -5.21      8.25 o 
   6 -24   5       21.61       12.09      9.25 o 
  -7 -23   5        1.25       11.97      9.47 o 
  -6 -23   5       42.81       50.02     11.45 o 
  -5 -23   5       33.79       38.72      9.83 o 
  -4 -23   5       34.90       30.16      8.87 o 
  -3 -23   5      152.08      142.49     27.91 o 
  -2 -23   5        1.34        2.49      6.30 o 
  -1 -23   5       89.99       90.27     11.75 o 
   0 -23   5       71.49       75.42     11.13 o 
   1 -23   5       13.02        6.25      6.62 o 
   2 -23   5       16.69       22.65      8.29 o 
   3 -23   5        7.00       10.87      6.44 o 
   4 -23   5       60.35       48.01     10.21 o 
   5 -23   5       13.77       18.58      9.13 o 
   6 -23   5       92.20       80.59     17.17 o 
  -8 -22   5       64.67       54.23     12.15 o 
  -7 -22   5       12.81       19.47      9.13 o 
  -6 -22   5       29.51       17.01      8.90 o 
  -5 -22   5       20.88       17.10     10.92 o 
  -4 -22   5       11.30       13.22      7.32 o 
  -3 -22   5      158.15      149.98     13.51 o 
  -2 -22   5       73.23       65.72     10.46 o 
  -1 -22   5      161.97      160.20     14.01 o 
   0 -22   5       81.46       66.64     10.48 o 
   1 -22   5       67.55       67.78     10.38 o 
   2 -22   5       76.11       90.21     11.82 o 
   3 -22   5       36.48       41.68      7.72 o 
   4 -22   5      142.04      143.67     16.03 o 
   5 -22   5       13.69       24.11     14.64 o 
   6 -22   5       10.39        8.43     12.14 o 
   7 -22   5       20.03       23.58     14.26 o 
  -8 -21   5       18.38        2.35      8.77 o 
  -7 -21   5      125.23      140.74     15.58 o 
  -6 -21   5       35.86       36.68      9.69 o 
  -5 -21   5      155.25      181.55     15.03 o 
  -4 -21   5       33.06       25.80      7.83 o 
  -3 -21   5      120.74      143.73     13.71 o 
  -2 -21   5      131.61      147.45     16.80 o 
  -1 -21   5       40.64       35.15      8.65 o 
   0 -21   5       22.57       18.25      7.32 o 
   1 -21   5       66.36       80.48     11.22 o 
   2 -21   5      806.82      807.95     47.82 o 
   3 -21   5        2.78        1.21      5.26 o 
   4 -21   5       76.01       94.76     11.68 o 
   5 -21   5       44.10       49.80     10.19 o 
   6 -21   5       34.63       32.58     13.66 o 
   7 -21   5        2.47       -7.93     11.07 o 
  -9 -20   5       35.14       45.75     11.66 o 
  -8 -20   5       48.73       50.37     11.93 o 
  -7 -20   5      254.10      297.25     18.21 o 
  -6 -20   5       56.24       47.50     10.30 o 
  -5 -20   5       81.39       75.86     11.06 o 
  -4 -20   5       47.83       48.51      9.53 o 
  -3 -20   5      523.69      575.18     20.85 o 
  -2 -20   5       11.27        9.07      6.45 o 
  -1 -20   5       46.08       47.32      8.79 o 
   0 -20   5       56.08       70.16     10.18 o 
   1 -20   5      482.17      474.69     19.16 o 
   2 -20   5      380.67      383.31     16.83 o 
   3 -20   5       36.28       31.52      8.23 o 
   4 -20   5      311.50      333.64     17.32 o 
   5 -20   5       16.05       17.34      8.38 o 
   6 -20   5      102.60       86.34     17.09 o 
   7 -20   5       16.06       10.97     12.81 o 
  -9 -19   5       84.58       81.66     12.77 o 
  -8 -19   5       47.01       51.13     14.39 o 
  -7 -19   5      147.32      147.37     14.65 o 
  -6 -19   5       36.61       36.15      8.89 o 
  -5 -19   5      123.75      126.68     13.22 o 
  -4 -19   5       54.06       58.46      9.95 o 
  -3 -19   5      158.25      174.26     14.12 o 
  -2 -19   5       41.17       47.97      8.69 o 
  -1 -19   5      403.06      401.56     17.06 o 
   0 -19   5      141.57      110.68     11.24 o 
   1 -19   5       91.77      100.66     10.89 o 
   2 -19   5      359.01      349.38     13.00 o 
   3 -19   5       21.97       21.39      9.68 o 
   4 -19   5       94.62       99.16     11.42 o 
   5 -19   5      136.48      134.85     13.78 o 
   6 -19   5       61.25       61.22     14.75 o 
   7 -19   5       47.81       58.34     16.16 o 
   8 -19   5        7.88       30.78     14.79 o 
  -9 -18   5       53.25       62.48     12.64 o 
  -8 -18   5       93.15       86.49     12.70 o 
  -7 -18   5      211.84      225.71     23.62 o 
  -6 -18   5       61.07       65.76     10.21 o 
  -5 -18   5       11.33        6.49      6.29 o 
  -4 -18   5      139.63      135.61     24.44 o 
  -3 -18   5       39.52       45.62      8.37 o 
  -2 -18   5       17.91       17.19      6.58 o 
  -1 -18   5       63.55       61.74      8.74 o 
   0 -18   5      176.84      167.39     11.85 o 
   1 -18   5       32.47       20.24      7.15 o 
   2 -18   5       45.42       42.50      6.52 o 
   3 -18   5       27.09       36.49      7.77 o 
   4 -18   5      141.98      149.32     12.70 o 
   5 -18   5       15.94       16.94      7.99 o 
   6 -18   5      163.42      159.04     18.84 o 
   7 -18   5       69.07       89.04     17.95 o 
   8 -18   5        0.93       -8.49     10.41 o 
 -10 -17   5       29.08       36.45     15.19 o 
  -9 -17   5       51.49       47.12     15.01 o 
  -8 -17   5        0.02        3.79      7.51 o 
  -7 -17   5       98.15       82.63     11.11 o 
  -6 -17   5       52.81       53.36      9.43 o 
  -5 -17   5       51.82       57.42      9.31 o 
  -4 -17   5      100.99      101.14     11.01 o 
  -3 -17   5      494.32      468.54     17.64 o 
  -2 -17   5       66.46       67.91      8.96 o 
  -1 -17   5      100.38      101.56     10.18 o 
   0 -17   5      138.11      130.99     10.45 o 
   1 -17   5       25.43       28.64      5.56 o 
   2 -17   5       21.85       21.86      6.18 o 
   3 -17   5        0.51        1.33      5.45 o 
   4 -17   5      144.19      148.50     11.69 o 
   5 -17   5       31.14       51.01     10.02 o 
   6 -17   5      289.03      270.99     22.50 o 
   7 -17   5      207.85      192.38     21.14 o 
   8 -17   5       50.53       64.73     17.85 o 
 -10 -16   5       46.08       29.82     12.75 o 
  -9 -16   5       27.21       14.08     11.82 o 
  -8 -16   5       69.91       73.69     14.78 o 
  -7 -16   5       38.51       41.13      9.18 o 
  -6 -16   5      104.32       87.24     11.12 o 
  -5 -16   5       18.01       18.83      6.59 o 
  -4 -16   5       25.66       14.99      6.38 o 
  -3 -16   5      213.87      201.23     15.46 o 
  -2 -16   5      435.00      408.51     12.04 o 
  -1 -16   5       81.45       93.56      7.56 o 
   0 -16   5       98.98      100.53      9.98 o 
   1 -16   5       13.87       15.34      4.48 o 
   2 -16   5       68.16       61.91      8.15 o 
   3 -16   5      101.56      109.60     10.16 o 
   4 -16   5      383.19      362.58     16.48 o 
   5 -16   5       46.42       50.54      9.55 o 
   6 -16   5       63.00       61.83     14.28 o 
   7 -16   5       68.05       78.57     16.52 o 
   8 -16   5       79.65       45.97     14.59 o 
   9 -16   5       39.61       51.48     16.52 o 
 -10 -15   5        3.83        7.38     11.44 o 
  -9 -15   5       40.20       20.90     12.24 o 
  -8 -15   5       31.76       36.73      8.96 o 
  -7 -15   5      215.75      235.05     14.89 o 
  -6 -15   5       71.61       70.84     10.04 o 
  -5 -15   5      565.94      627.20     20.40 o 
  -4 -15   5      148.67      144.75     10.91 o 
  -3 -15   5       56.38       55.06      8.55 o 
  -2 -15   5      662.92      608.32     14.16 o 
  -1 -15   5        6.03        6.02      3.49 o 
   0 -15   5      116.49      105.16     18.29 o 
   1 -15   5       94.02       92.43      7.14 o 
   2 -15   5      646.64      614.18     24.49 o 
   3 -15   5       52.49       52.67      8.10 o 
   4 -15   5      199.91      185.26     12.44 o 
   5 -15   5      117.80      124.82     16.40 o 
   6 -15   5      191.87      187.31     18.99 o 
   7 -15   5       55.01       59.49     14.38 o 
   8 -15   5       31.37       43.65     13.64 o 
   9 -15   5        7.26       12.18     12.73 o 
 -10 -14   5        3.87      -10.19     10.19 o 
  -9 -14   5       34.04       20.35     11.60 o 
  -8 -14   5      280.17      284.89     26.80 o 
  -7 -14   5      247.89      283.04     32.57 o 
  -6 -14   5       20.98       20.94      7.42 o 
  -5 -14   5      266.71      293.65     20.88 o 
  -4 -14   5      141.62      127.15      8.03 o 
  -3 -14   5      716.50      709.93     15.31 o 
  -2 -14   5      264.40      283.97     19.70 o 
  -1 -14   5       69.42       77.56      8.89 o 
   0 -14   5       40.31       34.51      4.23 o 
   1 -14   5      269.62      277.50     11.49 o 
   2 -14   5      462.26      441.61     15.00 o 
   3 -14   5      302.78      302.00     13.70 o 
   4 -14   5      683.87      667.28     20.38 o 
   5 -14   5      386.86      404.44     23.69 o 
   6 -14   5       63.13       63.95     13.70 o 
   7 -14   5       10.21       10.35     11.36 o 
   8 -14   5       29.04       40.61     13.27 o 
   9 -14   5       28.60       38.41     14.87 o 
 -11 -13   5       22.69       16.04     14.48 o 
 -10 -13   5        8.13       14.73     12.14 o 
  -9 -13   5       27.36       32.58     12.26 o 
  -8 -13   5       86.37       71.41     10.59 o 
  -7 -13   5      127.26      144.55     12.59 o 
  -6 -13   5       71.91       75.57      7.53 o 
  -5 -13   5      321.45      316.96     11.38 o 
  -4 -13   5      164.07      166.46      8.73 o 
  -3 -13   5      111.49      114.06      7.59 o 
  -2 -13   5       78.04       84.18      6.90 o 
  -1 -13   5      219.58      236.21     10.54 o 
   0 -13   5      121.26      116.60      5.73 o 
   1 -13   5       22.64       23.12      4.18 o 
   2 -13   5      595.26      567.18     24.42 o 
   3 -13   5       74.50       73.67     14.38 o 
   4 -13   5      261.15      256.35     25.12 o 
   5 -13   5      204.89      238.43     20.28 o 
   6 -13   5      192.31      169.62     19.87 o 
   7 -13   5       51.67       55.03     15.11 o 
   8 -13   5       22.80       24.63     11.76 o 
   9 -13   5        9.35       11.44     11.74 o 
 -10 -12   5       23.42       32.42     13.68 o 
  -9 -12   5       35.77       23.58     10.83 o 
  -8 -12   5      435.69      411.53     24.16 o 
  -7 -12   5      721.73      760.45     17.76 o 
  -6 -12   5      284.20      275.30     11.70 o 
  -5 -12   5       83.79       93.26      7.82 o 
  -4 -12   5       18.26       19.17      4.61 o 
  -3 -12   5      877.09      902.02     27.50 o 
  -2 -12   5      716.96      699.10     14.40 o 
  -1 -12   5      213.84      200.89     10.11 o 
   0 -12   5      395.12      379.47      8.92 o 
   1 -12   5      109.62      117.98      5.86 o 
   2 -12   5      294.81      289.56     11.92 o 
   3 -12   5        2.92        2.60      3.28 o 
   4 -12   5      296.55      282.92     13.91 o 
   5 -12   5        3.89       15.09      8.41 o 
   6 -12   5      906.01      897.33     34.39 o 
   7 -12   5       82.53       74.50     15.45 o 
   8 -12   5        5.07       -2.56      8.55 o 
   9 -12   5       14.31        6.11     14.12 o 
  10 -12   5        0.90       -5.83     10.03 o 
 -10 -11   5       39.77       33.20     12.85 o 
  -9 -11   5      140.32      149.47     17.51 o 
  -8 -11   5       45.11       49.55     21.39 o 
  -7 -11   5      541.57      561.58     15.42 o 
  -6 -11   5      112.90      124.47      9.09 o 
  -5 -11   5      719.59      840.06     25.54 o 
  -4 -11   5      192.12      189.43      8.57 o 
  -3 -11   5     1249.14     1270.54     19.22 o 
  -2 -11   5      715.78      717.23     14.41 o 
  -1 -11   5       70.13       77.09      5.56 o 
   0 -11   5      745.80      687.72     12.62 o 
   1 -11   5      110.54      109.40      5.52 o 
   2 -11   5       75.38       72.57      8.07 o 
   3 -11   5      206.80      227.01      8.56 o 
   4 -11   5      635.12      623.90     16.13 o 
   5 -11   5      111.77       98.45     14.38 o 
   6 -11   5      433.14      402.76     24.16 o 
   7 -11   5      149.28      157.26     17.55 o 
   8 -11   5       22.59        2.90      9.44 o 
   9 -11   5       19.06       10.51     11.05 o 
  10 -11   5        3.07       -4.12     11.15 o 
 -10 -10   5      121.79      143.44     18.62 o 
  -9 -10   5      124.15      129.82     11.87 o 
  -8 -10   5       16.35       14.24      6.63 o 
  -7 -10   5      280.51      279.64     11.52 o 
  -6 -10   5      300.48      317.55     11.30 o 
  -5 -10   5      409.45      407.80     17.44 o 
  -4 -10   5      106.89      105.35     11.27 o 
  -3 -10   5      510.94      508.88     12.16 o 
  -2 -10   5     1839.81     1769.52     31.92 o 
  -1 -10   5      131.92      119.37      5.09 o 
   0 -10   5     1336.88     1211.45     15.98 o 
   1 -10   5      298.53      311.38     10.05 o 
   2 -10   5       33.25       37.37      5.82 o 
   3 -10   5       29.32       39.78      8.07 o 
   4 -10   5      684.09      666.65     42.97 o 
   5 -10   5       85.57       95.44      9.07 o 
   6 -10   5      143.53      114.72     16.16 o 
   7 -10   5       46.67       50.69     12.63 o 
   8 -10   5      117.73       90.94     16.22 o 
   9 -10   5       51.99       46.34     14.97 o 
  10 -10   5        1.23       -8.69     10.81 o 
 -10  -9   5       10.19       18.90     11.36 o 
  -9  -9   5      197.40      193.09     15.90 o 
  -8  -9   5      127.03      132.23     11.29 o 
  -7  -9   5      665.84      730.41     35.06 o 
  -6  -9   5      327.37      299.15     11.05 o 
  -5  -9   5     1832.82     1957.85     24.87 o 
  -4  -9   5      759.24      768.71     15.06 o 
  -3  -9   5       33.55       22.83      4.20 o 
  -2  -9   5     1566.62     1526.11     33.59 o 
  -1  -9   5      242.34      220.41      6.24 o 
   0  -9   5     1075.05     1006.88     13.02 o 
   1  -9   5      177.23      194.01      6.51 o 
   2  -9   5      123.85      124.61      9.51 o 
   3  -9   5       81.99       77.40      5.82 o 
   4  -9   5      361.80      371.30     13.02 o 
   5  -9   5       14.26       10.75      4.72 o 
   6  -9   5      178.48      155.69     10.51 o 
   7  -9   5       93.64       71.64     14.46 o 
   8  -9   5        4.22        2.64      9.20 o 
   9  -9   5       40.55       41.37     13.56 o 
  10  -9   5       33.19       44.38     14.99 o 
 -11  -8   5       15.75       15.49     12.06 o 
 -10  -8   5       70.39       63.26     14.16 o 
  -9  -8   5      262.06      228.66     13.24 o 
  -8  -8   5     2084.19     1974.14     47.58 o 
  -7  -8   5      721.39      736.44     19.95 o 
  -6  -8   5      225.05      245.17     21.00 o 
  -5  -8   5      159.88      166.43     10.52 o 
  -4  -8   5      375.08      404.23     11.08 o 
  -3  -8   5     1124.76     1166.60     17.37 o 
  -2  -8   5     1474.46     1520.72     19.68 o 
  -1  -8   5      222.75      194.56      5.72 o 
   0  -8   5      322.27      312.51      7.38 o 
   1  -8   5      165.15      187.16      6.31 o 
   2  -8   5      611.79      644.21     16.30 o 
   3  -8   5       72.16       80.97      5.80 o 
   4  -8   5      258.60      272.76     11.37 o 
   5  -8   5      402.66      449.16     14.78 o 
   6  -8   5      489.86      524.61     47.28 o 
   7  -8   5        7.24        9.00      5.84 o 
   8  -8   5       84.41       68.05     14.40 o 
   9  -8   5       67.49       84.20     17.57 o 
  10  -8   5        0.89       -9.80      9.80 o 
 -11  -7   5       65.14       66.29     15.86 o 
 -10  -7   5        6.36        3.35     10.07 o 
  -9  -7   5      123.66      133.01     11.75 o 
  -8  -7   5      133.45      122.22     10.69 o 
  -7  -7   5      329.44      319.20     22.08 o 
  -6  -7   5       62.71       61.43      6.30 o 
  -5  -7   5      186.94      188.01      9.63 o 
  -4  -7   5      542.80      514.53     17.98 o 
  -3  -7   5      168.82      179.01      7.59 o 
  -2  -7   5      539.48      509.90     11.33 o 
  -1  -7   5      732.81      736.78     17.15 o 
   0  -7   5      202.80      207.44      9.30 o 
   1  -7   5       35.11       31.75      4.37 o 
   2  -7   5     1393.61     1451.84     24.74 o 
   3  -7   5      512.93      499.12     18.61 o 
   4  -7   5       57.55       62.19      9.42 o 
   5  -7   5      151.42      168.25     13.19 o 
   6  -7   5      247.66      208.57     11.72 o 
   7  -7   5       34.70       28.19     13.75 o 
   8  -7   5       13.57        6.46      6.48 o 
   9  -7   5        9.83        3.45      9.54 o 
  10  -7   5        1.51       -9.50     10.33 o 
 -12  -6   5        1.59       12.47     10.69 o 
 -11  -6   5       50.22       76.15     16.72 o 
 -10  -6   5       44.23       52.19     13.74 o 
  -9  -6   5       70.30       70.99     14.36 o 
  -8  -6   5       48.37       50.94      8.04 o 
  -7  -6   5      630.42      658.34     18.09 o 
  -6  -6   5      384.70      363.73     11.02 o 
  -5  -6   5      188.80      169.98      7.79 o 
  -4  -6   5      144.72      116.35      6.45 o 
  -3  -6   5     1792.44     1947.26     61.38 o 
  -2  -6   5      152.33      134.37      7.22 o 
  -1  -6   5       57.93       63.10      5.06 o 
   0  -6   5      512.11      518.62     11.02 o 
   1  -6   5      869.28      854.97     41.45 o 
   2  -6   5      721.67      711.84     22.58 o 
   3  -6   5      170.58      157.10     11.22 o 
   4  -6   5      162.88      197.16     13.01 o 
   5  -6   5      289.32      296.74     16.83 o 
   6  -6   5      189.40      186.45     14.85 o 
   7  -6   5       22.36       18.03      6.37 o 
   8  -6   5       37.89       43.28      8.50 o 
   9  -6   5       51.53       64.15     10.28 o 
  10  -6   5        8.06       -2.04     10.89 o 
 -12  -5   5       44.29       50.45     15.86 o 
 -11  -5   5       45.31       48.01     13.17 o 
 -10  -5   5       19.87       17.43     10.05 o 
  -9  -5   5      155.16      168.76     17.17 o 
  -8  -5   5       50.49       43.91     13.10 o 
  -7  -5   5     1540.97     1564.62     30.92 o 
  -6  -5   5       10.44        3.68      5.09 o 
  -5  -5   5      132.74      126.43      6.82 o 
  -4  -5   5      402.41      421.69     10.41 o 
  -3  -5   5     1228.38     1366.96     32.99 o 
  -2  -5   5      805.13      885.18     13.97 o 
  -1  -5   5     2341.56     2451.84     23.45 o 
   0  -5   5     1187.13     1229.79     16.34 o 
   1  -5   5      645.35      622.45     15.29 o 
   2  -5   5      275.49      236.71     10.62 o 
   3  -5   5      235.62      234.91     13.32 o 
   4  -5   5      550.68      577.21     21.02 o 
   5  -5   5       84.31       97.38     11.92 o 
   6  -5   5      434.91      435.54     21.07 o 
   7  -5   5      159.06      161.91     14.61 o 
   8  -5   5       30.64       16.10      6.87 o 
   9  -5   5       36.85       37.49      8.49 o 
  10  -5   5        0.75        2.66      7.14 o 
 -12  -4   5        0.57        1.27     12.06 o 
 -11  -4   5       64.52       67.24     15.65 o 
 -10  -4   5      177.11      196.63     19.25 o 
  -9  -4   5       68.89      102.54     15.90 o 
  -8  -4   5      201.16      207.10     11.62 o 
  -7  -4   5      403.00      394.02     18.10 o 
  -6  -4   5       12.50       11.25      4.42 o 
  -5  -4   5      167.44      152.04      7.20 o 
  -4  -4   5      303.70      373.78      9.54 o 
  -3  -4   5      448.46      428.02     10.02 o 
  -2  -4   5     3358.59     3757.06     29.23 o 
  -1  -4   5      192.40      211.23      9.78 o 
   0  -4   5     1226.49     1222.58     18.60 o 
   1  -4   5      286.60      301.79     11.05 o 
   2  -4   5      208.58      169.71     12.83 o 
   3  -4   5        9.72       16.16      5.39 o 
   4  -4   5      888.74      900.17     26.66 o 
   5  -4   5      273.04      251.74     15.56 o 
   6  -4   5      145.88      133.14     13.01 o 
   7  -4   5      249.49      265.25     18.20 o 
   8  -4   5      423.70      378.81     22.18 o 
   9  -4   5       68.68       64.34     12.09 o 
  10  -4   5        4.75       -6.30      6.30 o 
 -12  -3   5      137.67      198.19     23.08 o 
 -11  -3   5       48.72       71.65     16.84 o 
 -10  -3   5        9.15        3.99      9.50 o 
  -9  -3   5      221.77      221.82     19.25 o 
  -8  -3   5      460.77      525.50     25.91 o 
  -7  -3   5      252.57      297.95     12.16 o 
  -6  -3   5        6.97        7.92      4.17 o 
  -5  -3   5       10.68       10.74      4.25 o 
  -4  -3   5       28.61       38.97      4.39 o 
  -3  -3   5      190.55      215.60      9.27 o 
  -2  -3   5     3028.48     3303.20     95.56 o 
  -1  -3   5     2707.70     2799.85     30.36 o 
   0  -3   5      725.47      712.69     16.44 o 
   1  -3   5       19.27       29.18      4.99 o 
   2  -3   5      171.15      191.63     12.67 o 
   3  -3   5     1154.53     1212.06     29.41 o 
   4  -3   5      216.61      240.42     14.61 o 
   5  -3   5       77.41       98.04     12.49 o 
   6  -3   5      528.88      534.38     23.21 o 
   7  -3   5      706.45      725.10     28.40 o 
   8  -3   5       13.97       17.45      9.18 o 
   9  -3   5       58.25       92.41     15.80 o 
  10  -3   5        5.16       -6.48      6.48 o 
  11  -3   5       49.71       50.29     17.48 o 
 -12  -2   5       73.40       66.23     16.30 o 
 -11  -2   5       74.56       54.47     14.50 o 
 -10  -2   5      103.23      148.18     20.74 o 
  -9  -2   5      449.56      432.71     26.28 o 
  -8  -2   5      856.74      803.10     32.11 o 
  -7  -2   5      604.96      635.16     16.76 o 
  -6  -2   5        7.69        6.58      4.02 o 
  -5  -2   5       43.97       47.98      5.76 o 
  -4  -2   5      959.68     1083.75     15.15 o 
  -3  -2   5      984.51      978.96     13.78 o 
  -2  -2   5     2788.41     2984.92     27.56 o 
  -1  -2   5       81.66       77.81      5.22 o 
   0  -2   5      850.52      908.28     33.21 o 
   1  -2   5      588.26      555.61     19.99 o 
   2  -2   5      725.25      508.02     19.69 o 
   3  -2   5      372.61      395.41     17.52 o 
   4  -2   5      284.82      298.53     15.94 o 
   5  -2   5      439.06      438.64     19.98 o 
   6  -2   5       68.72       83.28     12.77 o 
   7  -2   5      119.88      112.59     13.36 o 
   8  -2   5      205.61      182.86     16.60 o 
   9  -2   5      121.45      131.54     15.35 o 
  10  -2   5        3.68       -7.83      7.83 o 
  11  -2   5       26.80       22.25     11.19 o 
 -12  -1   5       10.30       26.00     13.58 o 
 -11  -1   5      113.53       85.44     17.37 o 
 -10  -1   5        9.30       17.23     10.83 o 
  -9  -1   5      464.51      498.19     27.81 o 
  -8  -1   5       70.69       84.37     14.59 o 
  -7  -1   5     1270.16     1314.20     38.73 o 
  -6  -1   5       22.12       24.48      4.90 o 
  -5  -1   5      128.31      151.34      7.81 o 
  -4  -1   5      348.05      311.08      9.73 o 
  -3  -1   5      282.55      312.67      9.36 o 
  -2  -1   5      524.63      540.00     18.34 o 
  -1  -1   5     5695.42     6110.37     36.52 o 
   0  -1   5     2608.73     2831.63     54.86 o 
   1  -1   5     1580.87     1843.28     35.49 o 
   2  -1   5     3118.68     3285.82     49.88 o 
   3  -1   5       67.68       62.06      9.02 o 
   4  -1   5       94.22       84.11      9.93 o 
   5  -1   5       16.85       21.60      7.65 o 
   6  -1   5      175.48      172.75     14.55 o 
   7  -1   5        8.11       17.39      8.03 o 
   8  -1   5       19.71       29.35     10.53 o 
   9  -1   5       43.40       66.31     14.26 o 
  10  -1   5        0.93        0.67      8.86 o 
  11  -1   5       37.70       36.30      9.49 o 
 -12   0   5        5.18       12.87     13.84 o 
 -11   0   5      125.00      152.40     21.45 o 
 -10   0   5       13.33       14.77     10.75 o 
  -9   0   5      319.65      349.62     23.21 o 
  -8   0   5        1.98        3.93      8.73 o 
  -7   0   5     1141.80     1265.80     38.22 o 
  -6   0   5       64.25       62.05      6.75 o 
  -5   0   5       47.56       50.84      5.21 o 
  -4   0   5       80.30       72.93      6.72 o 
  -3   0   5     2642.63     2936.65     23.44 o 
  -2   0   5     1516.00     1734.84     35.33 o 
  -1   0   5       56.21       49.42      4.30 o 
   0   0   5     3834.00     3938.99     83.44 o 
   1   0   5     3814.69     3627.68     76.43 o 
   3   0   5       68.41       79.91     10.87 o 
   4   0   5      296.64      269.07     15.52 o 
   5   0   5      110.76      104.89     11.10 o 
   6   0   5       56.83       61.19     11.44 o 
   7   0   5      127.37      128.78     13.86 o 
   8   0   5        1.80        6.86      7.38 o 
   9   0   5      102.18      124.94     15.17 o 
  10   0   5        0.20        0.38      9.58 o 
  11   0   5        1.91       -7.08      9.64 o 
 -12   1   5        9.61       26.59     14.06 o 
 -11   1   5      113.29      112.79     18.82 o 
 -10   1   5        9.05       18.70     10.67 o 
  -9   1   5      457.86      453.93     26.28 o 
  -8   1   5       69.06       72.62     13.50 o 
  -7   1   5     1257.12     1302.90     37.96 o 
  -6   1   5       22.13       21.97      8.21 o 
  -5   1   5      131.02      121.11      6.52 o 
  -4   1   5      341.85      307.90     16.85 o 
  -3   1   5      285.99      295.61     15.78 o 
  -2   1   5      512.04      557.66     15.97 o 
  -1   1   5     5695.38     5996.02    103.87 o 
   0   1   5     2606.34     2930.06     46.84 o 
   1   1   5     1580.43     1657.78     29.67 o 
   2   1   5     3130.31     3190.00     48.32 o 
   3   1   5       64.22       89.09     11.46 o 
   4   1   5       96.91      105.25     10.83 o 
   5   1   5       16.34       18.80      7.14 o 
   6   1   5      174.71      207.81     15.72 o 
   7   1   5        6.04       21.95      8.96 o 
   8   1   5       19.79        9.04      8.53 o 
   9   1   5       42.24       47.00     12.49 o 
  10   1   5        0.87       -3.01      8.45 o 
  11   1   5       35.95       35.22     14.08 o 
 -12   2   5       73.28       86.64     18.30 o 
 -11   2   5       74.83       86.56     18.40 o 
 -10   2   5      103.02      137.91     19.33 o 
  -9   2   5      456.64      474.90     27.06 o 
  -8   2   5      859.75      812.88     32.83 o 
  -7   2   5      625.97      612.70     27.74 o 
  -6   2   5        7.55        9.28      6.58 o 
  -5   2   5       41.64       44.48      9.30 o 
  -4   2   5      967.21     1029.83     29.30 o 
  -3   2   5      981.09      539.05     20.61 o 
  -2   2   5     2799.43     3070.10     50.22 o 
  -1   2   5       81.69       93.05     10.57 o 
   0   2   5      852.99      974.77     26.01 o 
   1   2   5      589.34      547.94     19.00 o 
   2   2   5      707.55      680.45     21.63 o 
   3   2   5      374.06      370.82     17.66 o 
   4   2   5      284.76      295.28     16.57 o 
   5   2   5      440.19      415.10     20.51 o 
   6   2   5       70.49       83.22     13.07 o 
   7   2   5      119.76      121.07     13.52 o 
   8   2   5      205.34      188.34     17.01 o 
   9   2   5      124.42      122.42     17.09 o 
  10   2   5        3.67       -4.30      8.82 o 
  11   2   5       27.38       24.79     12.43 o 
 -12   3   5      138.23      165.99     20.74 o 
 -11   3   5       48.80       51.36     14.40 o 
 -10   3   5        8.95       20.35     11.88 o 
  -9   3   5      216.85      218.09     20.14 o 
  -8   3   5      461.79      507.98     26.22 o 
  -7   3   5      246.58      257.49     19.27 o 
  -6   3   5        7.01        9.40      7.26 o 
  -5   3   5       13.26        2.64      6.05 o 
  -4   3   5       27.92       35.56      8.45 o 
  -3   3   5      187.83      221.84     14.27 o 
  -2   3   5     3031.50     3423.35     52.47 o 
  -1   3   5     2708.53     2792.51     44.31 o 
   0   3   5      730.14      742.18     22.48 o 
   1   3   5       19.75       34.07      7.08 o 
   2   3   5      183.70      214.46     12.81 o 
   3   3   5     1154.41     1090.76     29.02 o 
   4   3   5      214.96      212.19     14.47 o 
   5   3   5       77.74       62.46     10.37 o 
   6   3   5      528.61      567.46     25.03 o 
   7   3   5      709.41      705.68     29.27 o 
   8   3   5       14.14       24.51      9.40 o 
   9   3   5       56.33       78.80     14.24 o 
  10   3   5        5.10       -3.95      8.77 o 
  11   3   5       49.32       61.16     15.01 o 
 -12   4   5        0.59        2.76     11.30 o 
 -11   4   5       64.01       62.27     16.02 o 
 -10   4   5      176.93      196.37     19.01 o 
  -9   4   5       69.86       66.75     13.78 o 
  -8   4   5      199.30      208.38     18.06 o 
  -7   4   5      386.39      383.61     22.56 o 
  -6   4   5       12.47        9.08      7.42 o 
  -5   4   5      163.46      127.13     12.37 o 
  -4   4   5      299.95      384.02     19.58 o 
  -3   4   5      451.09      412.12     18.67 o 
  -2   4   5     3348.12     3577.87     52.53 o 
  -1   4   5      193.38      194.27     12.33 o 
   0   4   5     1219.82     1217.88     28.19 o 
   1   4   5      285.95      317.21     14.87 o 
   2   4   5      197.11      171.50     11.74 o 
   3   4   5        9.86        6.84      5.00 o 
   4   4   5      893.95      844.55     27.51 o 
   5   4   5      273.24      242.72     16.28 o 
   6   4   5      145.86      145.46     14.57 o 
   7   4   5      247.26      248.71     18.46 o 
   8   4   5      423.53      383.27     23.67 o 
   9   4   5       69.73      103.06     16.91 o 
  10   4   5        4.73       -6.25      8.63 o 
 -12   5   5       44.52       22.84     12.22 o 
 -11   5   5       46.27       69.94     15.75 o 
 -10   5   5       20.11       28.99     11.22 o 
  -9   5   5      158.64      156.12     16.83 o 
  -8   5   5       50.42       59.53     13.19 o 
  -7   5   5     1557.34     1349.64     40.50 o 
  -6   5   5       10.76        2.82      6.43 o 
  -5   5   5      138.35      137.34     12.65 o 
  -4   5   5      403.75      409.27     19.16 o 
  -3   5   5     1221.92     1272.82     31.13 o 
  -2   5   5      819.03      888.74     25.70 o 
  -1   5   5     2343.00     2350.64     40.28 o 
   0   5   5     1200.38     1269.42     28.85 o 
   1   5   5      643.80      636.86     20.66 o 
   2   5   5      284.05      288.41     14.31 o 
   3   5   5      234.32      245.52     15.09 o 
   4   5   5      540.86      497.61     21.70 o 
   5   5   5       86.15      122.11     12.79 o 
   6   5   5      434.10      433.64     22.64 o 
   7   5   5      163.39      149.08     15.33 o 
   8   5   5       31.39       31.61     10.83 o 
   9   5   5       35.84       31.03     10.19 o 
  10   5   5        0.73       -7.10      7.10 o 
 -12   6   5        1.54        2.70     11.24 o 
 -11   6   5       49.71       66.27     16.36 o 
 -10   6   5       45.23       38.43     12.04 o 
  -9   6   5       70.17       68.77     14.04 o 
  -8   6   5       47.27       73.11     14.54 o 
  -7   6   5      623.06      620.34     28.06 o 
  -6   6   5      383.21      376.78     20.73 o 
  -5   6   5      183.77      184.34     14.47 o 
  -4   6   5      147.89      131.13     12.17 o 
  -3   6   5     1796.49     1939.70     39.23 o 
  -2   6   5      148.32      123.71     10.94 o 
  -1   6   5       58.81       48.58      7.93 o 
   0   6   5      503.96      537.39     19.28 o 
   1   6   5      870.97      905.60     24.16 o 
   2   6   5      721.58      729.44     21.73 o 
   3   6   5      171.74      168.36     12.45 o 
   4   6   5      170.19       97.45     10.98 o 
   5   6   5      284.51      338.91     19.61 o 
   6   6   5      188.53      167.67     15.39 o 
   7   6   5       20.90       14.56      8.47 o 
   8   6   5       37.37       17.03      8.67 o 
   9   6   5       52.10       47.37     13.15 o 
  10   6   5        8.18       12.47     10.07 o 
 -11   7   5       65.42       60.62     15.61 o 
 -10   7   5        6.43        5.00      8.43 o 
  -9   7   5      120.42       99.24     15.66 o 
  -8   7   5      130.79      108.86     16.70 o 
  -7   7   5      326.36      351.11     21.96 o 
  -6   7   5       62.82       64.94     11.66 o 
  -5   7   5      189.64      208.96     15.44 o 
  -4   7   5      537.49      480.39     20.49 o 
  -3   7   5      172.25      191.89     13.28 o 
  -2   7   5      532.93      522.19     19.89 o 
  -1   7   5      734.48      721.02     22.36 o 
   0   7   5      204.63      210.41     12.51 o 
   1   7   5       35.03       23.02      5.97 o 
   2   7   5     1387.90     1515.34     32.68 o 
   3   7   5      510.32      541.75     21.94 o 
   4   7   5       58.55       59.53     10.31 o 
   5   7   5      153.56      183.44     15.39 o 
   6   7   5      244.20      222.86     17.13 o 
   7   7   5       31.31       24.43      9.64 o 
   8   7   5       14.07       11.09      8.77 o 
   9   7   5        9.19        8.23      9.88 o 
  10   7   5        1.37       -2.62      8.23 o 
 -11   8   5       16.28       24.39     12.37 o 
 -10   8   5       70.01       53.86     14.73 o 
  -9   8   5      266.65      279.76     21.81 o 
  -8   8   5     2089.09     1952.58     51.70 o 
  -7   8   5      739.81      722.09     30.26 o 
  -6   8   5      226.04      209.52     17.05 o 
  -5   8   5      157.88      161.07     14.53 o 
  -4   8   5      380.37      418.18     19.62 o 
  -3   8   5     1122.54     1157.04     30.74 o 
  -2   8   5     1489.09     1554.74     33.93 o 
  -1   8   5      220.77      202.54     12.83 o 
   0   8   5      322.33      312.07     14.71 o 
   1   8   5      165.79      198.52     11.82 o 
   2   8   5      630.15      686.94     37.80 o 
   3   8   5       71.38       88.24     10.19 o 
   4   8   5      256.25      277.08     16.89 o 
   5   8   5      402.11      419.00     21.62 o 
   6   8   5      496.66      539.10     25.37 o 
   7   8   5        7.97       15.53      8.51 o 
   8   8   5       83.90      102.26     16.30 o 
   9   8   5       68.48       84.59     16.14 o 
  10   8   5        0.89        0.04      8.94 o 
 -11   9   5       19.55       21.60     12.22 o 
 -10   9   5       10.43        5.16     10.39 o 
  -9   9   5      193.21      175.83     17.71 o 
  -8   9   5      127.51      148.95     17.37 o 
  -7   9   5      656.31      618.77     28.50 o 
  -6   9   5      326.56      293.30     19.37 o 
  -5   9   5     1830.67     1837.36     43.09 o 
  -4   9   5      757.47      731.35     25.71 o 
  -3   9   5       34.37       33.29      8.65 o 
  -2   9   5     1562.31     1583.53     34.66 o 
  -1   9   5      241.91      224.70     13.50 o 
   0   9   5     1083.16     1014.71     25.62 o 
   1   9   5      179.38      190.76     11.66 o 
   2   9   5      116.65      140.43      8.02 o 
   3   9   5       83.58       76.58      9.56 o 
   4   9   5      370.48      360.65     19.78 o 
   5   9   5       14.06       14.64      7.83 o 
   6   9   5      178.21      163.73     15.09 o 
   7   9   5       93.62       79.12     13.64 o 
   8   9   5        4.53        6.62      7.77 o 
   9   9   5       39.31       49.24     13.11 o 
  10   9   5       33.04       33.37     12.69 o 
 -11  10   5       22.02        7.91     10.17 o 
 -10  10   5      121.64      133.25     19.59 o 
  -9  10   5      126.08      103.64     16.04 o 
  -8  10   5       15.66       20.84     11.16 o 
  -7  10   5      271.32      262.70     19.53 o 
  -6  10   5      302.24      334.92     21.01 o 
  -5  10   5      408.47      412.40     21.15 o 
  -4  10   5      108.66      120.77     12.59 o 
  -3  10   5      511.82      519.95     21.04 o 
  -2  10   5     1835.72     1895.19     38.38 o 
  -1  10   5      134.58      145.17     11.66 o 
   0  10   5     1326.03     1236.50     28.30 o 
   1  10   5      297.77      304.71     14.21 o 
   2  10   5       30.19       30.98      4.87 o 
   3  10   5       28.04       27.31      7.42 o 
   4  10   5      681.09      650.05     25.00 o 
   5  10   5       89.62       80.17     12.35 o 
   6  10   5      143.43      139.07     14.59 o 
   7  10   5       45.88       31.73     10.37 o 
   8  10   5      117.55      130.57     18.32 o 
   9  10   5       53.71       27.19     10.71 o 
  10  10   5        1.12       -4.64      7.71 o 
 -11  11   5        9.79        4.26     10.73 o 
 -10  11   5       40.05       48.09     13.66 o 
  -9  11   5      141.02      135.84     16.08 o 
  -8  11   5       45.26       66.95     14.44 o 
  -7  11   5      549.62      538.86     26.91 o 
  -6  11   5      111.55      125.06     14.53 o 
  -5  11   5      721.16      735.15     27.66 o 
  -4  11   5      192.11      185.35     14.61 o 
  -3  11   5     1244.70     1229.54     31.83 o 
  -2  11   5      727.88      760.77     24.60 o 
  -1  11   5       71.15       80.19      9.84 o 
   0  11   5      763.41      760.46     22.19 o 
   1  11   5      107.24       93.15      9.10 o 
   2  11   5       82.39       77.49      6.84 o 
   3  11   5      206.39      196.27     14.63 o 
   4  11   5      624.99      601.08     24.87 o 
   5  11   5      109.90      105.27     12.85 o 
   6  11   5      434.71      403.73     22.74 o 
   7  11   5      154.04      160.57     16.24 o 
   8  11   5       23.12       20.58     10.13 o 
   9  11   5       18.72       18.54     10.91 o 
  10  11   5        3.01        1.86      9.00 o 
 -11  12   5       25.13       18.54     13.25 o 
 -10  12   5       23.48       30.02     13.66 o 
  -9  12   5       35.35       22.19     11.28 o 
  -8  12   5      433.11      416.17     25.55 o 
  -7  12   5      715.50      775.32     32.18 o 
  -6  12   5      282.15      276.79     19.29 o 
  -5  12   5       81.67      106.24     14.44 o 
  -4  12   5       19.21       27.41      8.43 o 
  -3  12   5      881.41      908.68     27.59 o 
  -2  12   5      707.06      690.77     23.58 o 
  -1  12   5      218.15      210.38     13.44 o 
   0  12   5      384.15      395.27     16.31 o 
   1  12   5      109.90      108.56      9.62 o 
   2  12   5      290.75      287.85     11.07 o 
   3  12   5        3.39        0.44      4.90 o 
   4  12   5      306.86      320.73     19.25 o 
   5  12   5        3.20       15.88      9.24 o 
   6  12   5      902.39      837.98     32.55 o 
   7  12   5       80.93       92.25     15.53 o 
   8  12   5        4.82       -4.14      6.74 o 
   9  12   5       13.43       16.42     10.93 o 
  10  12   5        1.01        1.23      8.96 o 
 -11  13   5       22.54       20.21     13.68 o 
 -10  13   5        8.39        8.49      9.50 o 
  -9  13   5       27.76       17.37     10.39 o 
  -8  13   5       85.30       88.86     16.18 o 
  -7  13   5      129.82      132.04     15.35 o 
  -6  13   5       72.10       68.05     13.31 o 
  -5  13   5      326.28      340.66     19.76 o 
  -4  13   5      160.96      164.29     14.02 o 
  -3  13   5      113.13      111.95     11.54 o 
  -2  13   5       78.76       91.13     10.85 o 
  -1  13   5      220.55      228.58     13.74 o 
   0  13   5      128.18      118.13     10.03 o 
   1  13   5       21.77       12.35      4.08 o 
   2  13   5      594.40      615.16     50.66 o 
   3  13   5       73.74       66.53     11.01 o 
   4  13   5      257.49      245.79     17.33 o 
   5  13   5      204.64      194.14     16.48 o 
   6  13   5      193.15      172.28     16.81 o 
   7  13   5       49.76       29.49     10.09 o 
   8  13   5       23.19       16.14     10.07 o 
   9  13   5       10.03       23.46     10.43 o 
 -10  14   5        3.58        1.82      9.58 o 
  -9  14   5       35.13       62.84     15.15 o 
  -8  14   5      281.82      289.53     22.15 o 
  -7  14   5      256.00      267.45     20.26 o 
  -6  14   5       21.19       23.04      9.66 o 
  -5  14   5      264.72      289.98     18.46 o 
  -4  14   5      145.08      160.29     13.64 o 
  -3  14   5      717.62      707.67     24.77 o 
  -2  14   5      270.05      272.16     15.52 o 
  -1  14   5       67.33       51.34      8.69 o 
   0  14   5       39.79       61.83      8.90 o 
   1  14   5      270.66      285.90     21.12 o 
   2  14   5      474.51      456.94     12.90 o 
   3  14   5      301.56      330.64     19.51 o 
   4  14   5      685.63      691.35     27.76 o 
   5  14   5      385.96      413.14     22.95 o 
   6  14   5       62.75       55.76     13.23 o 
   7  14   5       10.46       19.99     10.39 o 
   8  14   5       28.92       14.87      9.24 o 
   9  14   5       28.21       33.83     12.39 o 
 -10  15   5        3.98        6.98     11.60 o 
  -9  15   5       38.33       25.18     13.25 o 
  -8  15   5       32.04       41.13     12.65 o 
  -7  15   5      211.90      198.62     18.28 o 
  -6  15   5       72.20       64.94     12.47 o 
  -5  15   5      567.21      588.20     25.33 o 
  -4  15   5      146.72      132.09     13.03 o 
  -3  15   5       58.59       64.13     10.41 o 
  -2  15   5      660.80      630.27     22.37 o 
  -1  15   5        5.14        3.81      5.75 o 
   0  15   5      119.56      122.06     10.35 o 
   1  15   5       96.76       90.85      6.75 o 
   2  15   5      638.72      630.88     24.19 o 
   3  15   5       52.88       59.75     10.43 o 
   4  15   5      202.76      192.16     15.44 o 
   5  15   5      117.64      123.39     13.62 o 
   6  15   5      192.35      178.84     16.73 o 
   7  15   5       54.55       52.81     13.19 o 
   8  15   5       31.02       25.78     11.28 o 
   9  15   5        7.22        0.91     10.27 o 
 -10  16   5       45.40       51.92     15.86 o 
  -9  16   5       28.45       32.52     13.66 o 
  -8  16   5       70.68       73.73     15.86 o 
  -7  16   5       35.41       45.53     12.49 o 
  -6  16   5      105.42      108.76     15.61 o 
  -5  16   5       17.91       19.73      8.82 o 
  -4  16   5       26.90       35.20      9.18 o 
  -3  16   5      213.84      209.98     15.23 o 
  -2  16   5      436.46      425.40     18.77 o 
  -1  16   5       81.56       87.51     10.85 o 
   0  16   5       98.55       80.96      9.58 o 
   1  16   5       13.33       13.35      6.80 o 
   2  16   5       72.42       73.13     11.48 o 
   3  16   5      101.79      109.99     13.84 o 
   4  16   5      381.96      376.79     21.27 o 
   5  16   5       46.68       49.12     10.89 o 
   6  16   5       63.01       40.87     11.32 o 
   7  16   5       68.07       75.06     14.85 o 
   8  16   5       79.79       60.58     13.60 o 
   9  16   5       39.71       33.22     12.45 o 
 -10  17   5       29.15       15.82     12.00 o 
  -9  17   5       51.46       68.83     15.43 o 
  -8  17   5        0.00        0.81      8.94 o 
  -7  17   5      100.40      124.21     18.38 o 
  -6  17   5       51.18       58.84     12.08 o 
  -5  17   5       51.12       55.19     11.48 o 
  -4  17   5      100.88       82.71     12.77 o 
  -3  17   5      492.97      484.77     21.11 o 
  -2  17   5       69.39       62.28     10.37 o 
   0  17   5      141.43      139.37     12.33 o 
   1  17   5       25.15       37.50      8.57 o 
   2  17   5       21.19       23.78      8.35 o 
   3  17   5        0.54       -6.29      6.29 o 
   4  17   5      144.45      160.07     14.87 o 
   5  17   5       30.49       26.61      9.32 o 
   6  17   5      289.31      288.64     20.74 o 
   7  17   5      210.48      191.87     17.67 o 
   8  17   5       50.72       35.24     12.59 o 
  -9  18   5       52.26       47.83     16.30 o 
  -8  18   5       91.86      113.76     17.97 o 
  -7  18   5      208.10      201.32     19.57 o 
  -6  18   5       59.98       67.24     13.23 o 
  -5  18   5       11.88        8.19      8.23 o 
  -4  18   5      138.16      145.97     14.38 o 
  -3  18   5       43.30       31.93      9.14 o 
   0  18   5      173.88      159.81     12.93 o 
   1  18   5       31.78       25.82      8.19 o 
   2  18   5       46.50       34.01      8.69 o 
   3  18   5       25.93       16.30      8.37 o 
   4  18   5      141.22      134.91     13.76 o 
   5  18   5       16.59       10.43      8.15 o 
   6  18   5      164.83      144.09     16.50 o 
   7  18   5       69.10       48.68     12.67 o 
   8  18   5        0.82       -2.06      9.42 o 
  -9  19   5       86.04       84.99     18.52 o 
  -8  19   5       45.43       32.22     12.95 o 
  -7  19   5      149.77      147.15     17.47 o 
  -6  19   5       36.60       45.65     12.20 o 
  -5  19   5      125.19      129.38     14.75 o 
  -4  19   5       55.46       59.49     12.14 o 
   0  19   5      144.74      119.36     12.04 o 
   1  19   5       89.78       93.67     11.26 o 
   2  19   5      357.29      341.83     19.13 o 
   3  19   5       21.90       16.12      8.57 o 
   4  19   5       98.25      120.54     15.70 o 
   5  19   5      135.48      138.07     17.85 o 
   6  19   5       62.31       56.69     12.95 o 
   7  19   5       45.87       54.26     14.20 o 
   8  19   5        8.67        7.40     10.07 o 
  -9  20   5       34.98       38.27     15.01 o 
  -7  20   5      256.89      255.48     20.72 o 
  -6  20   5       55.18       49.34     13.19 o 
   2  20   5      385.89      398.92     21.25 o 
   3  20   5       35.85       21.20      9.32 o 
   4  20   5      310.63      322.87     20.22 o 
   5  20   5       16.43       10.15      8.61 o 
   6  20   5      101.87      116.50     17.23 o 
   7  20   5       15.97       14.73     10.09 o 
  -8  21   5       18.11       30.18     13.47 o 
  -7  21   5      124.48      144.24     17.37 o 
   3  21   5        2.89       -3.57      7.42 o 
   4  21   5       75.22       67.20     13.19 o 
   5  21   5       43.82       47.57     12.39 o 
   6  21   5       35.38       27.07     11.03 o 
   7  21   5        2.00       -1.80      9.78 o 
   4  22   5      143.10      134.30     15.51 o 
   5  22   5       13.42        3.99      9.30 o 
   6  22   5        9.72        6.74     10.01 o 
   7  22   5       19.54        5.91     11.03 o 
   6  23   5       91.88      101.47     16.99 o 
  -1 -28   6       25.81       26.47     10.63 o 
   0 -28   6       13.08       13.24     11.46 o 
  -3 -27   6       17.20        1.11     13.34 o 
  -2 -27   6        5.38        3.03      8.67 o 
  -1 -27   6       29.58       27.69      9.80 o 
   0 -27   6        3.40       -4.85      8.57 o 
   1 -27   6       83.23       68.58     13.06 o 
   2 -27   6      123.57      131.46     20.41 o 
  -4 -26   6        0.78       -7.82      7.82 o 
  -3 -26   6       31.10       30.63     10.27 o 
  -2 -26   6       10.14       11.92      8.53 o 
  -1 -26   6       53.90       52.35     14.42 o 
   0 -26   6      117.61      116.01     16.20 o 
   1 -26   6       27.50       16.08      9.34 o 
   2 -26   6       20.03        9.40     13.56 o 
   3 -26   6        5.82        1.81      8.68 o 
  -5 -25   6        9.07        8.93      8.53 o 
  -4 -25   6       67.33       65.86     17.24 o 
  -3 -25   6        9.36        4.29      7.92 o 
  -2 -25   6        1.70        1.04      8.66 o 
  -1 -25   6       63.70       67.14     15.56 o 
   0 -25   6        4.91        7.91      8.22 o 
   1 -25   6       28.50       27.46      9.73 o 
   2 -25   6       66.92       69.45     12.67 o 
   3 -25   6        9.10        3.73      9.34 o 
   4 -25   6       18.84       17.17     10.15 o 
  -6 -24   6        3.66       11.84      9.63 o 
  -5 -24   6        3.00       -3.01      7.91 o 
  -4 -24   6        4.21        1.82      7.73 o 
  -3 -24   6       45.14       32.47      9.91 o 
  -2 -24   6       49.52       32.95      9.22 o 
  -1 -24   6       84.75       84.98     12.07 o 
   0 -24   6       67.91       62.04     15.95 o 
   1 -24   6       16.84       18.90      8.65 o 
   2 -24   6        3.55        4.87      8.78 o 
   3 -24   6        7.06       -3.13      7.61 o 
   4 -24   6       24.74       29.79      9.80 o 
   5 -24   6       13.64       24.81     14.73 o 
  -7 -23   6       19.16        6.80     12.68 o 
  -6 -23   6       14.83        7.64      8.14 o 
  -5 -23   6        9.20        0.93      7.95 o 
  -4 -23   6       13.98       20.28      8.21 o 
  -3 -23   6      103.35       90.54     12.28 o 
  -2 -23   6        1.71        1.65      6.64 o 
  -1 -23   6       31.87       31.87      9.39 o 
   0 -23   6       11.63       13.68      8.04 o 
   1 -23   6        3.87        1.83      7.80 o 
   2 -23   6       93.87      108.38     13.71 o 
   3 -23   6        1.28       -7.25      7.25 o 
   4 -23   6       25.26       25.38     10.67 o 
   5 -23   6        6.72        3.30      8.37 o 
  -7 -22   6        2.98       -7.28      8.19 o 
  -6 -22   6       16.07       17.36     12.10 o 
  -5 -22   6       40.88       23.79      8.80 o 
  -4 -22   6        2.68        5.31      7.02 o 
  -3 -22   6       28.01       27.40      9.12 o 
  -2 -22   6        8.94        0.22      6.71 o 
  -1 -22   6      185.21      191.98     14.38 o 
   0 -22   6       31.37       22.43      8.35 o 
   1 -22   6       13.84       12.27      7.32 o 
   2 -22   6      229.27      234.03     16.31 o 
   3 -22   6       32.39       36.19     10.41 o 
   4 -22   6       43.15       43.49     16.02 o 
   5 -22   6       16.75       19.60      9.05 o 
   6 -22   6        6.81        2.36     12.57 o 
  -8 -21   6       14.14        8.93      9.11 o 
  -7 -21   6      156.03      148.95     15.39 o 
  -6 -21   6        2.48       13.24      8.57 o 
  -5 -21   6       27.28       18.37      8.76 o 
  -4 -21   6       14.27       16.79      8.13 o 
  -3 -21   6      112.57      124.03     13.35 o 
  -2 -21   6       45.68       32.82      9.00 o 
  -1 -21   6      203.94      214.84     26.17 o 
   0 -21   6       11.40        8.89      6.95 o 
   1 -21   6      338.82      352.96     18.32 o 
   2 -21   6      261.70      249.56     16.69 o 
   3 -21   6       10.14       13.78      7.96 o 
   4 -21   6       32.46       30.33      9.31 o 
   5 -21   6       32.44       27.52      9.55 o 
   6 -21   6        9.60        0.38     11.36 o 
  -8 -20   6       67.95       83.68     25.59 o 
  -7 -20   6       58.26       71.30     12.67 o 
  -6 -20   6       37.55       44.07     10.13 o 
  -5 -20   6       30.31       20.63      8.69 o 
  -4 -20   6       30.30       18.42      7.63 o 
  -3 -20   6       50.16       42.60     14.84 o 
  -2 -20   6       64.98       52.15      9.14 o 
  -1 -20   6      220.58      230.29     14.89 o 
   0 -20   6      250.41      244.72     14.82 o 
   1 -20   6       98.63      105.95     20.27 o 
   2 -20   6       47.08       47.12     10.03 o 
   3 -20   6        4.92       -1.97      7.21 o 
   4 -20   6       57.95       51.21      9.91 o 
   5 -20   6        3.52       -0.56      7.65 o 
   6 -20   6        7.10        3.67     11.52 o 
   7 -20   6       13.90        4.12     11.78 o 
  -9 -19   6       20.81        9.85     10.57 o 
  -8 -19   6       18.36       23.06      9.64 o 
  -7 -19   6        2.05        3.21      7.52 o 
  -6 -19   6       37.14       30.44      9.27 o 
  -5 -19   6        0.50       -2.75      6.32 o 
  -4 -19   6      173.47      179.48     13.56 o 
  -3 -19   6       42.18       35.51      8.86 o 
  -2 -19   6        9.76        1.60      6.51 o 
  -1 -19   6       71.59       79.48     16.12 o 
   0 -19   6       26.15       20.69      7.26 o 
   1 -19   6       41.96       42.18      8.74 o 
   2 -19   6       96.53      124.00     15.89 o 
   3 -19   6      150.52      138.39     10.36 o 
   4 -19   6       40.34       26.64      8.28 o 
   5 -19   6       16.09       14.86      8.78 o 
   6 -19   6       36.69       38.00     15.07 o 
   7 -19   6        5.03        1.29     11.90 o 
  -9 -18   6       10.16        3.60      8.50 o 
  -8 -18   6       28.69       31.69     10.44 o 
  -7 -18   6       54.74       61.14     10.34 o 
  -6 -18   6       10.16        9.89      8.69 o 
  -5 -18   6        9.18        8.09      6.53 o 
  -4 -18   6       40.93       48.85      9.40 o 
  -3 -18   6      140.16      134.85     14.26 o 
  -2 -18   6      114.42      116.67     11.86 o 
  -1 -18   6       85.81      104.98     11.32 o 
   0 -18   6       84.30       92.10     10.65 o 
   1 -18   6       61.53       69.25     10.01 o 
   2 -18   6       20.15       10.69      6.86 o 
   3 -18   6        0.20       -5.26      6.04 o 
   4 -18   6       72.70       96.45     11.84 o 
   5 -18   6       44.62       42.98      9.88 o 
   6 -18   6      107.16      130.42     19.45 o 
   7 -18   6      104.19      117.77     20.36 o 
  -9 -17   6       75.44       62.28     12.19 o 
  -8 -17   6      118.49      155.60     15.83 o 
  -7 -17   6       68.57       60.66     10.32 o 
  -6 -17   6        6.50       10.62      6.58 o 
  -5 -17   6       25.86       21.57      7.61 o 
  -4 -17   6        1.50        0.22      5.60 o 
  -3 -17   6      155.83      144.47     11.95 o 
  -2 -17   6       73.43       75.65      9.92 o 
  -1 -17   6       29.34       40.30      5.96 o 
   0 -17   6       25.60       19.19      6.35 o 
   1 -17   6       65.05       63.48     10.51 o 
   2 -17   6       40.84       50.41      8.56 o 
   3 -17   6       20.61       14.63      6.45 o 
   4 -17   6       81.02       88.02     11.12 o 
   5 -17   6       24.93       27.09     12.35 o 
   6 -17   6      126.02      159.30     21.00 o 
   7 -17   6       19.62       25.72     13.09 o 
   8 -17   6       22.86       10.93     13.03 o 
  -9 -16   6       14.45        4.84     11.58 o 
  -8 -16   6      105.92      118.18     13.93 o 
  -7 -16   6       14.31        6.75      6.80 o 
  -6 -16   6       17.64       29.13     10.14 o 
  -5 -16   6      140.03      127.17     14.95 o 
  -4 -16   6       73.36       84.17     10.09 o 
  -3 -16   6       44.02       41.71     17.54 o 
  -2 -16   6       46.46       64.99      7.19 o 
  -1 -16   6      194.60      184.96      9.20 o 
   0 -16   6       32.25       35.16      5.82 o 
   1 -16   6        5.43        3.11      5.77 o 
   2 -16   6       65.10       82.09      8.10 o 
   3 -16   6       10.39       12.09      6.81 o 
   4 -16   6      102.89       96.01     11.18 o 
   5 -16   6       15.09       20.23     11.13 o 
   6 -16   6       89.09      103.07     17.57 o 
   7 -16   6       79.98      105.00     18.64 o 
   8 -16   6       32.63       46.90     15.49 o 
 -10 -15   6       27.10       53.46     16.74 o 
  -9 -15   6       13.62        6.70     11.72 o 
  -8 -15   6       67.19       82.02     12.11 o 
  -7 -15   6      113.90      109.75     12.35 o 
  -6 -15   6        7.70        6.09      6.26 o 
  -5 -15   6       77.87       87.47     10.62 o 
  -4 -15   6       15.59       13.54      5.97 o 
  -3 -15   6      276.17      278.72     10.83 o 
  -2 -15   6       38.71       41.79      5.93 o 
  -1 -15   6      121.76      129.01      8.25 o 
   0 -15   6       25.17       34.77      5.67 o 
   1 -15   6       51.69       61.03      8.63 o 
   2 -15   6      280.23      292.13     13.47 o 
   3 -15   6       35.84       44.67      8.50 o 
   4 -15   6       67.40       66.17     11.99 o 
   5 -15   6       59.10       43.21     11.56 o 
   6 -15   6       32.56       33.28     11.58 o 
   7 -15   6       27.48       27.25     12.43 o 
   8 -15   6        1.20       10.51     11.20 o 
 -10 -14   6        7.72        1.25     13.05 o 
  -9 -14   6        3.46       -2.32      9.88 o 
  -8 -14   6      206.29      223.34     15.25 o 
  -7 -14   6       46.00       52.89      9.46 o 
  -6 -14   6        2.18        5.49      5.61 o 
  -5 -14   6      185.28      169.02      9.31 o 
  -4 -14   6        3.47        0.19      4.04 o 
  -3 -14   6      101.73      112.94      8.25 o 
  -2 -14   6      123.75      124.25      7.96 o 
  -1 -14   6       19.09       21.17      4.78 o 
   0 -14   6       46.53       58.82      6.39 o 
   1 -14   6      105.12      119.50      7.77 o 
   2 -14   6       58.67       61.51      6.98 o 
   3 -14   6      184.29      174.28     12.99 o 
   4 -14   6      174.26      165.43     19.05 o 
   5 -14   6       16.22        7.89      9.97 o 
   6 -14   6        2.01       -4.92      9.24 o 
   7 -14   6       23.28       25.90     10.79 o 
   8 -14   6       21.10       23.64     11.70 o 
  -9 -13   6       38.44       12.61     11.07 o 
  -8 -13   6      105.81      110.34     12.86 o 
  -7 -13   6       51.17       61.02     10.32 o 
  -6 -13   6      201.17      181.27      9.69 o 
  -5 -13   6       69.61       76.68      7.50 o 
  -4 -13   6       35.85       35.79      5.61 o 
  -3 -13   6      248.77      231.83      9.95 o 
  -2 -13   6      132.44      121.21      7.88 o 
  -1 -13   6       27.42       19.92      4.73 o 
   0 -13   6       68.19       64.40      6.56 o 
   1 -13   6      144.81      154.27      7.07 o 
   2 -13   6       44.37       60.41      6.60 o 
   3 -13   6      272.85      246.27     13.44 o 
   4 -13   6      245.63      214.79     13.25 o 
   5 -13   6      190.80      175.27     17.71 o 
   6 -13   6      115.57      136.36     17.03 o 
   7 -13   6        5.36        4.94     10.49 o 
   8 -13   6        6.72       -3.81      9.54 o 
   9 -13   6       18.95       11.07     13.21 o 
  -9 -12   6       35.11       33.24     13.11 o 
  -8 -12   6      223.91      245.28     15.09 o 
  -7 -12   6       99.24      107.14      9.39 o 
  -6 -12   6      123.76      132.51      9.45 o 
  -5 -12   6      355.09      363.41     18.98 o 
  -4 -12   6       31.20       29.46      5.35 o 
  -3 -12   6      289.48      276.92     10.40 o 
  -2 -12   6      110.98      106.15      7.88 o 
  -1 -12   6       87.19       84.56      7.15 o 
   0 -12   6      262.18      254.08     10.99 o 
   1 -12   6      255.24      264.46      8.32 o 
   2 -12   6      177.47      169.40     10.33 o 
   3 -12   6        8.84        5.95      5.20 o 
   4 -12   6      517.05      477.67     23.90 o 
   5 -12   6      277.70      294.52     20.72 o 
   6 -12   6      122.46      155.28     19.47 o 
   7 -12   6      103.83       85.46     15.59 o 
   8 -12   6       10.44       -1.96      9.50 o 
   9 -12   6        8.64        7.58     11.42 o 
  -9 -11   6      173.41      167.07     20.09 o 
  -8 -11   6       16.94       24.10      7.76 o 
  -7 -11   6      403.05      380.70     13.55 o 
  -6 -11   6      205.83      220.21     10.58 o 
  -5 -11   6      720.05      682.09     16.08 o 
  -4 -11   6      108.52      117.82      7.72 o 
  -3 -11   6      563.86      555.86     19.00 o 
  -2 -11   6      651.60      660.14     25.32 o 
  -1 -11   6        3.57        5.58      3.52 o 
   0 -11   6        2.72        0.73      3.35 o 
   1 -11   6      153.13      145.51      8.40 o 
   2 -11   6       45.25       42.91      6.51 o 
   3 -11   6      139.69      131.82      7.63 o 
   4 -11   6      549.75      538.27     24.93 o 
   5 -11   6       30.89       31.89     10.71 o 
   6 -11   6      130.36      145.36     19.09 o 
   7 -11   6       30.01       26.24     12.31 o 
   8 -11   6       19.45       17.21     11.46 o 
   9 -11   6       37.37       26.22     14.20 o 
  -9 -10   6       25.23       36.96     11.03 o 
  -8 -10   6       11.36        7.34      6.36 o 
  -7 -10   6      389.75      353.24     13.22 o 
  -6 -10   6       98.31      106.69      8.35 o 
  -5 -10   6      929.85      884.39     17.85 o 
  -4 -10   6       88.70       85.14      8.08 o 
  -3 -10   6      457.97      485.84     12.70 o 
  -2 -10   6      315.67      327.18     10.51 o 
  -1 -10   6      204.97      188.36      8.34 o 
   0 -10   6      106.50      100.48      5.49 o 
   1 -10   6       88.66       94.20      5.94 o 
   2 -10   6       90.63       86.40      8.90 o 
   3 -10   6      208.08      200.76     24.89 o 
   4 -10   6       64.06       69.58      8.23 o 
   5 -10   6       54.88       58.17     11.61 o 
   6 -10   6       66.24       68.93     14.06 o 
   7 -10   6      107.81      106.54     16.68 o 
   8 -10   6       10.14       10.51     10.07 o 
   9 -10   6       16.94       12.71     11.40 o 
 -10  -9   6       71.01      104.40     17.97 o 
  -9  -9   6      170.73      141.69     17.05 o 
  -8  -9   6      407.64      419.36     16.98 o 
  -7  -9   6      250.88      221.89     10.74 o 
  -6  -9   6        2.72        3.33      4.30 o 
  -5  -9   6      372.36      359.49     11.66 o 
  -4  -9   6       35.12       43.84      5.47 o 
  -3  -9   6      583.03      596.19     13.78 o 
  -2  -9   6      898.77      924.64     16.69 o 
  -1  -9   6       97.63       82.71      7.83 o 
   0  -9   6      116.75      118.84      5.50 o 
   1  -9   6       10.14        6.12      3.09 o 
   2  -9   6      239.70      245.75     19.12 o 
   3  -9   6       11.04        7.69      6.26 o 
   4  -9   6       23.46       35.77     15.07 o 
   5  -9   6        4.00        2.69      5.45 o 
   6  -9   6       98.61       97.61     27.68 o 
   7  -9   6       15.48       37.04     12.12 o 
   8  -9   6       10.33        1.53      9.32 o 
   9  -9   6       92.17      118.56     20.66 o 
 -11  -8   6       18.77       14.40     11.96 o 
 -10  -8   6       25.31       37.68     13.86 o 
  -9  -8   6       11.43        6.60      9.38 o 
  -8  -8   6      385.22      375.66     16.16 o 
  -7  -8   6      218.09      192.81     12.07 o 
  -6  -8   6       80.34       78.92      7.42 o 
  -5  -8   6      437.26      455.03     12.72 o 
  -4  -8   6      100.40      117.90      8.35 o 
  -3  -8   6       51.36       49.57      5.50 o 
  -2  -8   6      136.51      134.76      7.14 o 
  -1  -8   6        1.41        1.66      3.02 o 
   0  -8   6       26.57       24.42      3.43 o 
   1  -8   6      135.27      123.39      7.04 o 
   2  -8   6        6.50        5.29      3.79 o 
   4  -8   6      257.43      300.39     17.29 o 
   5  -8   6      291.64      315.55     15.89 o 
   6  -8   6       33.46       22.33     10.15 o 
   7  -8   6       50.10       52.75      9.07 o 
   8  -8   6        6.12       -4.42      9.62 o 
   9  -8   6       30.71       44.78     15.23 o 
  10  -8   6        7.07      -11.50     11.50 o 
 -11  -7   6        5.23       -6.66     10.03 o 
 -10  -7   6       27.11       26.85     11.68 o 
  -9  -7   6       73.34      121.66     19.57 o 
  -8  -7   6      102.44      114.06     16.70 o 
  -7  -7   6      285.31      297.46     13.61 o 
  -6  -7   6      420.34      432.58     12.69 o 
  -5  -7   6      330.85      341.07     11.02 o 
  -4  -7   6       30.92       25.10      4.36 o 
  -3  -7   6      208.37      186.19      8.07 o 
  -2  -7   6       78.57       80.12      6.09 o 
  -1  -7   6       20.22       14.73      3.66 o 
   0  -7   6      274.35      247.05      8.61 o 
   1  -7   6      145.58      147.11      7.26 o 
   2  -7   6       40.81       34.12      6.78 o 
   4  -7   6      259.06      271.97     16.57 o 
   5  -7   6      452.99      471.10     21.58 o 
   6  -7   6       44.02       46.42     10.85 o 
   7  -7   6        3.63        4.10      7.15 o 
   8  -7   6        3.90        5.73      7.04 o 
   9  -7   6       52.89       51.26     14.32 o 
  10  -7   6        1.37       -8.71     11.24 o 
 -11  -6   6       30.04       69.72     15.92 o 
 -10  -6   6        8.26        2.18      9.48 o 
  -9  -6   6       49.06       39.74     12.20 o 
  -8  -6   6      700.45      664.30     30.32 o 
  -7  -6   6      157.56      162.53     13.41 o 
  -6  -6   6       32.66       24.33      5.10 o 
  -5  -6   6      319.99      325.41     10.51 o 
  -4  -6   6        3.07        1.73      2.96 o 
  -3  -6   6      158.11      158.98      7.59 o 
  -2  -6   6       74.91       63.34      6.29 o 
  -1  -6   6       28.16       32.72      4.23 o 
   0  -6   6      347.33      310.07      9.18 o 
   1  -6   6      356.85      354.53     10.25 o 
   2  -6   6      265.89      243.95     11.86 o 
   4  -6   6      873.95      867.48     27.77 o 
   5  -6   6       16.48       20.74      8.31 o 
   6  -6   6       61.53       85.76     14.06 o 
   7  -6   6      109.52      117.09     15.59 o 
   8  -6   6       20.73       22.60      7.82 o 
   9  -6   6       16.01       12.24      7.54 o 
  10  -6   6       18.77       19.63     13.23 o 
 -11  -5   6       20.04       31.23     14.62 o 
 -10  -5   6       57.62       65.18     16.50 o 
  -9  -5   6        6.83        6.35      8.75 o 
  -8  -5   6       55.05       76.25     15.41 o 
  -7  -5   6      917.46      933.57     21.99 o 
  -6  -5   6       64.40       57.24     17.20 o 
  -5  -5   6      262.06      249.83      9.36 o 
  -4  -5   6       24.56       20.29      3.96 o 
  -3  -5   6      486.67      448.49     11.04 o 
  -2  -5   6      199.09      212.55      7.86 o 
  -1  -5   6       22.26       17.37      3.39 o 
   0  -5   6       30.85       32.29      4.37 o 
   1  -5   6      146.50      154.80      7.24 o 
   2  -5   6      427.67      387.36     19.58 o 
   4  -5   6      424.99      460.82     20.61 o 
   5  -5   6       19.76       38.69     10.49 o 
   6  -5   6      273.71      273.63     18.58 o 
   7  -5   6       97.46      116.60     13.64 o 
   8  -5   6       39.68       61.49     13.15 o 
   9  -5   6      106.40      143.98     13.90 o 
  10  -5   6       23.83       24.70      9.62 o 
 -11  -4   6       28.46       22.03     12.67 o 
 -10  -4   6       14.73        9.50     10.73 o 
  -9  -4   6       34.11       45.29     12.93 o 
  -8  -4   6       71.32       86.91     15.59 o 
  -7  -4   6      303.45      309.32     20.91 o 
  -6  -4   6       89.58       74.32      7.85 o 
  -5  -4   6      316.75      302.66      9.78 o 
  -4  -4   6      206.65      224.60      8.69 o 
  -3  -4   6      373.64      352.12      9.72 o 
  -2  -4   6      332.07      326.78     11.71 o 
  -1  -4   6       23.61       19.38      3.40 o 
   0  -4   6        6.09        5.71      2.91 o 
   1  -4   6     1130.78     1103.71     20.33 o 
   2  -4   6      511.57      459.24     20.73 o 
   4  -4   6      282.78      301.92     17.37 o 
   5  -4   6       13.20        9.92      6.90 o 
   6  -4   6      316.82      322.78     20.08 o 
   7  -4   6      179.38      215.64     17.43 o 
   8  -4   6       47.63       37.16     10.99 o 
   9  -4   6        4.80        3.63      8.92 o 
  10  -4   6       70.80       82.48     12.46 o 
 -11  -3   6       31.62       37.96     14.00 o 
 -10  -3   6      165.24      181.01     19.27 o 
  -9  -3   6      382.03      370.96     24.50 o 
  -8  -3   6       67.04       76.40     13.96 o 
  -7  -3   6       52.69       54.87     12.85 o 
  -6  -3   6      127.19      134.51      9.09 o 
  -5  -3   6      291.18      275.74      9.19 o 
  -4  -3   6       28.13       25.42      4.03 o 
  -3  -3   6      176.90      157.37      8.40 o 
  -2  -3   6        6.25        8.85      2.89 o 
  -1  -3   6      151.68      150.10     11.25 o 
   0  -3   6      155.63      173.07      6.94 o 
   1  -3   6      726.93      768.24     16.01 o 
   2  -3   6      377.67      366.05     18.21 o 
   4  -3   6       44.32       47.47      9.22 o 
   5  -3   6       34.62       23.26      8.53 o 
   6  -3   6      360.82      381.10     21.11 o 
   7  -3   6       13.56        2.86      7.22 o 
   8  -3   6        5.90       14.38      9.26 o 
   9  -3   6      203.68      215.33     19.33 o 
  10  -3   6       23.28       36.33      9.68 o 
 -11  -2   6        4.76        1.03     11.54 o 
 -10  -2   6       45.17       37.82     12.04 o 
  -9  -2   6       35.34       21.85     10.75 o 
  -8  -2   6        4.53       12.41      9.96 o 
  -7  -2   6      335.80      321.59     21.31 o 
  -6  -2   6       25.20       46.80     11.24 o 
  -5  -2   6      308.65      276.21     10.69 o 
  -4  -2   6      142.93      136.52      6.64 o 
  -3  -2   6       35.62       30.01      4.72 o 
  -2  -2   6       56.91       71.91      5.27 o 
  -1  -2   6      238.86      246.59      7.73 o 
   0  -2   6       99.29      100.68      6.52 o 
   1  -2   6      481.50      465.10     14.70 o 
   2  -2   6      172.56      171.89     13.40 o 
   4  -2   6      287.73      308.65     17.76 o 
   5  -2   6       77.35       96.15     13.68 o 
   6  -2   6      112.76      110.98     13.80 o 
   7  -2   6      160.62      215.17     17.98 o 
   8  -2   6       38.26       43.13     12.10 o 
   9  -2   6       12.56       21.48     10.27 o 
  10  -2   6       60.48       69.64     15.53 o 
 -11  -1   6       64.99       79.44     17.11 o 
 -10  -1   6       30.05       45.65     14.26 o 
  -9  -1   6       35.38       29.73     12.14 o 
  -8  -1   6       57.33       76.09     15.13 o 
  -7  -1   6      876.92      845.02     32.01 o 
  -6  -1   6      167.42      162.98     15.37 o 
  -5  -1   6      241.40      224.36      9.36 o 
  -4  -1   6        4.56        9.85      3.15 o 
  -3  -1   6      137.70      140.19      6.32 o 
  -2  -1   6        9.31        9.95      2.85 o 
  -1  -1   6      127.84      123.54      5.68 o 
   0  -1   6      339.13      343.09     30.85 o 
   1  -1   6     1270.76     1286.44     22.47 o 
   2  -1   6      340.86      332.24     17.60 o 
   4  -1   6      243.34      245.77     16.32 o 
   5  -1   6      161.95      165.42     14.53 o 
   6  -1   6       65.22       83.86     13.84 o 
   7  -1   6      141.77      166.58     15.98 o 
   8  -1   6        8.14        5.93      7.54 o 
   9  -1   6       93.50      100.32     16.70 o 
  10  -1   6       11.86       -2.08     10.25 o 
 -11   0   6      259.92      301.03     25.18 o 
 -10   0   6        7.12       16.48     10.37 o 
  -9   0   6        2.12        2.16      8.49 o 
  -8   0   6     1152.73     1181.90     39.93 o 
  -7   0   6      707.19      710.67     29.78 o 
  -6   0   6       15.51       17.35      8.51 o 
  -5   0   6      228.40      192.94     15.64 o 
  -4   0   6     1310.72     1347.32     51.27 o 
  -3   0   6      154.00      142.24      6.19 o 
  -2   0   6        1.41        0.91      2.38 o 
  -1   0   6      187.20      149.70     29.56 o 
   0   0   6      286.75      258.10      8.88 o 
   1   0   6      428.53      402.42     10.79 o 
   2   0   6      112.83       97.67     10.81 o 
   3   0   6      555.74      567.59     16.16 o 
   4   0   6      669.95      677.02     26.05 o 
   5   0   6       10.17        7.42      7.46 o 
   6   0   6        7.00        1.71      7.02 o 
   7   0   6      106.43      135.85     14.89 o 
   8   0   6        2.53        0.69      8.53 o 
   9   0   6        1.37        3.89      8.67 o 
  10   0   6       10.34       17.85     10.77 o 
 -11   1   6       64.37       59.51     15.63 o 
 -10   1   6       28.01       22.81     11.18 o 
  -9   1   6       35.74       26.12     13.05 o 
  -8   1   6       57.64       69.62     14.00 o 
  -7   1   6      864.28      721.98     30.13 o 
  -6   1   6      167.39      162.76     16.14 o 
  -5   1   6      237.74      233.79     16.55 o 
  -4   1   6        4.63        4.60      3.31 o 
  -3   1   6      136.54      135.10      7.21 o 
  -2   1   6        7.26        6.16      2.78 o 
  -1   1   6      126.03      130.99      8.10 o 
   0   1   6      344.62      342.60      9.52 o 
   1   1   6     1268.58     1256.24     17.61 o 
   2   1   6      336.59      318.90     16.63 o 
   3   1   6       31.07       20.40      4.87 o 
   4   1   6      245.87      251.57     17.33 o 
   5   1   6      162.26      169.94     15.27 o 
   6   1   6       67.53       86.99     13.82 o 
   7   1   6      142.38      154.36     16.00 o 
   8   1   6        8.57       14.04      9.82 o 
   9   1   6       94.00      134.30     18.82 o 
  10   1   6       11.74       13.52     11.76 o 
 -11   2   6        5.26        5.87      9.96 o 
 -10   2   6       46.29       46.56     13.60 o 
  -9   2   6       35.82       53.01     14.10 o 
  -8   2   6        3.83       14.06      9.02 o 
  -7   2   6      345.95      336.69     21.57 o 
  -6   2   6       25.20       31.61     10.27 o 
  -5   2   6      315.39      296.05     18.67 o 
  -4   2   6      141.66      140.59     13.11 o 
  -3   2   6       38.89       35.32      4.62 o 
  -2   2   6       57.75       88.80     11.92 o 
  -1   2   6      239.58      247.08      8.10 o 
   0   2   6       89.99       98.10     11.71 o 
   1   2   6      483.57      462.04     19.30 o 
   2   2   6      177.81      141.22     12.03 o 
   3   2   6      151.46      176.77      9.64 o 
   4   2   6      285.33      294.36     18.14 o 
   5   2   6       76.31      102.38     14.30 o 
   6   2   6      110.40      115.36     13.62 o 
   7   2   6      162.73      189.75     17.53 o 
   8   2   6       37.35       33.81     11.28 o 
   9   2   6       12.45       18.50     10.63 o 
  10   2   6       60.64       53.72     14.30 o 
 -11   3   6       31.14       17.03     12.12 o 
 -10   3   6      164.03      165.88     18.66 o 
  -9   3   6      382.06      377.46     25.20 o 
  -8   3   6       66.21       59.17     12.93 o 
  -7   3   6       50.82       46.60     12.53 o 
  -6   3   6      127.22      143.42     14.30 o 
  -5   3   6      285.74      263.08     17.64 o 
  -4   3   6       28.11       21.75      8.57 o 
  -3   3   6      172.20      185.27     14.00 o 
  -2   3   6        7.88       13.78      6.66 o 
  -1   3   6      149.57      142.26      7.57 o 
   0   3   6      159.20      183.45     13.26 o 
   1   3   6      728.83      750.08     24.13 o 
   2   3   6      372.99      354.08     17.48 o 
   3   3   6        9.83       17.60      6.80 o 
   4   3   6       46.01       61.41     10.95 o 
   5   3   6       35.29       34.58      9.02 o 
   6   3   6      363.58      366.27     21.86 o 
   7   3   6       13.73       14.58      8.45 o 
   8   3   6        5.52       17.49      8.88 o 
   9   3   6      203.84      211.76     19.69 o 
  10   3   6       23.19       40.63     13.25 o 
 -11   4   6       28.78       26.97     12.85 o 
 -10   4   6       15.05        4.58      9.70 o 
  -9   4   6       33.37       35.36     11.54 o 
  -8   4   6       72.18       80.37     15.03 o 
  -7   4   6      296.09      298.83     20.82 o 
  -6   4   6       89.56       46.24     10.47 o 
  -5   4   6      320.34      316.05     19.35 o 
  -4   4   6      205.80      201.76     15.11 o 
  -3   4   6      378.25      355.52     18.53 o 
  -2   4   6      330.32      301.81     15.38 o 
  -1   4   6       24.74       27.92      7.67 o 
   0   4   6        4.29        3.31      5.37 o 
   1   4   6     1126.91     1149.11     30.35 o 
   2   4   6      519.00      469.61     19.76 o 
   3   4   6      153.89      155.00      9.19 o 
   4   4   6      280.11      319.98     18.89 o 
   5   4   6       12.93       11.82      7.99 o 
   6   4   6      314.65      267.94     19.15 o 
   7   4   6      177.00      203.89     17.55 o 
   8   4   6       48.89       46.96     13.09 o 
   9   4   6        4.78        9.30      9.58 o 
  10   4   6       70.96       86.74     17.87 o 
 -11   5   6       20.34       20.39     12.18 o 
 -10   5   6       57.93       69.31     16.68 o 
  -9   5   6        7.90        2.24      9.42 o 
  -8   5   6       54.88       44.32     12.59 o 
  -7   5   6      931.78      935.27     34.65 o 
  -6   5   6       64.51       92.19     14.28 o 
  -5   5   6      260.94      236.76     17.21 o 
  -4   5   6       24.89       11.44      6.39 o 
  -3   5   6      481.22      423.96     20.33 o 
  -2   5   6      199.45      214.82     14.81 o 
  -1   5   6       20.75       17.15      7.04 o 
   0   5   6       29.28       34.60      8.11 o 
   1   5   6      148.87      151.67     12.47 o 
   2   5   6      419.32      445.98     19.44 o 
   3   5   6       13.82        2.53      3.68 o 
   4   5   6      431.14      471.62     22.20 o 
   5   5   6       20.56       24.65      9.10 o 
   6   5   6      275.16      241.89     19.05 o 
   7   5   6       96.96       80.19     13.74 o 
   8   5   6       38.70       29.98     11.32 o 
   9   5   6      105.46      115.60     18.84 o 
  10   5   6       23.91       27.39     12.69 o 
 -11   6   6       29.98       26.30     13.29 o 
 -10   6   6        7.91        2.40     11.28 o 
  -9   6   6       47.47       42.48     13.44 o 
  -8   6   6      700.92      697.27     32.28 o 
  -7   6   6      153.94      150.95     15.84 o 
  -6   6   6       33.57       34.31     10.07 o 
  -5   6   6      315.83      364.50     21.07 o 
  -4   6   6        3.07        4.48      5.73 o 
  -3   6   6      159.00      181.89     14.55 o 
  -2   6   6       74.02       78.48     11.30 o 
  -1   6   6       25.59       23.94      7.24 o 
   0   6   6      352.58      346.28     17.36 o 
   1   6   6      356.24      372.70     17.66 o 
   2   6   6      272.19      258.40     15.07 o 
   3   6   6        7.34        5.04      3.75 o 
   4   6   6      865.42      843.50     29.65 o 
   5   6   6       15.98       17.75      7.71 o 
   6   6   6       59.57       45.51     10.67 o 
   7   6   6      109.74      116.81     14.38 o 
   8   6   6       21.55       34.94     11.62 o 
   9   6   6       15.97       12.30     10.11 o 
  10   6   6       18.48       28.73     13.43 o 
 -11   7   6        5.21       12.37     12.35 o 
 -10   7   6       27.57       24.35     13.25 o 
  -9   7   6       75.32       83.32     15.92 o 
  -8   7   6      103.10      108.92     17.61 o 
  -7   7   6      279.71      240.71     19.25 o 
  -6   7   6      420.39      401.51     22.48 o 
  -5   7   6      336.27      378.39     21.71 o 
  -4   7   6       30.73       29.67      8.67 o 
  -3   7   6      205.70      195.52     14.65 o 
  -2   7   6       73.18       62.24      9.87 o 
  -1   7   6       19.67       13.33      6.41 o 
   0   7   6      270.01      284.78     15.70 o 
   1   7   6      147.10      147.27     12.17 o 
   2   7   6       34.90       22.73      6.72 o 
   3   7   6        3.77        3.51      3.97 o 
   4   7   6      257.06      248.72     17.23 o 
   5   7   6      453.44      535.61     24.60 o 
   6   7   6       44.15       43.61     11.26 o 
   7   7   6        3.62        0.40      7.46 o 
   8   7   6        3.63        4.54      9.32 o 
   9   7   6       53.88       42.10     12.31 o 
  10   7   6        1.37        4.20      9.42 o 
 -11   8   6       18.93       34.74     16.66 o 
 -10   8   6       24.81       27.05     12.14 o 
  -9   8   6       10.84       12.61      9.68 o 
  -8   8   6      386.41      351.94     23.65 o 
  -7   8   6      224.40      204.33     18.06 o 
  -6   8   6       80.22       77.41     13.50 o 
  -5   8   6      430.08      470.93     24.66 o 
  -4   8   6       99.19      106.56     12.93 o 
  -3   8   6       53.04       47.55      9.72 o 
  -2   8   6      137.08      135.32     12.91 o 
  -1   8   6        1.61        0.32      5.37 o 
   0   8   6       29.93       38.73      8.35 o 
   1   8   6      133.31      120.39     11.38 o 
   2   8   6        7.18        6.29      5.41 o 
   3   8   6      193.18      193.53     10.06 o 
   4   8   6      267.77      273.82     18.24 o 
   5   8   6      289.66      284.82     19.75 o 
   6   8   6       31.68       10.39      6.54 o 
   7   8   6       50.69       45.07     12.33 o 
   8   8   6        6.13        3.93      8.01 o 
   9   8   6       30.53       36.01     12.61 o 
  10   8   6        7.27       -8.17      8.17 o 
 -11   9   6       23.89       11.66     13.07 o 
 -10   9   6       71.10       84.38     18.76 o 
  -9   9   6      170.78      182.75     19.21 o 
  -8   9   6      406.80      423.51     26.01 o 
  -7   9   6      246.92      220.07     19.27 o 
  -6   9   6        2.56        2.90      7.54 o 
  -5   9   6      375.03      370.09     22.14 o 
  -4   9   6       35.48       33.83      9.34 o 
  -3   9   6      575.26      652.34     25.30 o 
  -2   9   6      899.41      907.00     28.48 o 
  -1   9   6       97.01       77.77     10.79 o 
   0   9   6      114.23      123.31     11.18 o 
   1   9   6       10.47       12.81      6.31 o 
   2   9   6      244.57      269.71     11.22 o 
   3   9   6       11.60        8.42      4.43 o 
   4   9   6       21.45       14.24      7.85 o 
   5   9   6        5.01        2.38      6.54 o 
   6   9   6      102.26       83.92     13.46 o 
   7   9   6       15.58       15.21      8.33 o 
   8   9   6        9.71        5.59      8.90 o 
   9   9   6       92.34       91.49     17.15 o 
 -11  10   6        1.53        4.03     12.63 o 
 -10  10   6       26.04       37.00     15.09 o 
  -9  10   6       25.50       23.66     12.63 o 
  -8  10   6       12.26       10.97      9.56 o 
  -7  10   6      385.59      383.51     23.97 o 
  -6  10   6       98.83      106.96     15.82 o 
  -5  10   6      935.77      903.64     32.82 o 
  -4  10   6       86.76       78.38     12.33 o 
  -3  10   6      468.07      563.52     23.96 o 
  -2  10   6      314.45      326.75     17.90 o 
  -1  10   6      207.03      192.29     13.88 o 
   0  10   6      102.11      102.33     10.65 o 
   1  10   6       87.73      107.19     10.69 o 
   2  10   6       91.06       88.24      7.88 o 
   3  10   6      206.63      188.57     10.01 o 
   4  10   6       59.33       56.26     11.42 o 
   5  10   6       53.77       51.14     11.26 o 
   6  10   6       64.56       50.09     11.98 o 
   7  10   6      106.97       98.19     15.25 o 
   8  10   6       10.55        4.78      8.11 o 
   9  10   6       17.00       16.48      9.00 o 
 -11  11   6        4.12        8.61     12.22 o 
 -10  11   6       75.75       72.68     18.44 o 
  -9  11   6      172.10      178.65     19.77 o 
  -8  11   6       16.82       23.66     10.47 o 
  -7  11   6      410.81      404.52     24.56 o 
  -6  11   6      205.64      222.79     18.30 o 
  -5  11   6      715.79      682.38     28.93 o 
  -4  11   6      108.63      123.75     13.25 o 
  -3  11   6      551.98      561.75     23.78 o 
  -2  11   6      653.09      682.18     25.04 o 
  -1  11   6        3.57        3.51      5.87 o 
   0  11   6        2.95        4.74      5.81 o 
   1  11   6      154.76      153.18     12.02 o 
   2  11   6       39.72       32.22      5.60 o 
   3  11   6      140.84      137.35     13.60 o 
   4  11   6      557.77      556.71     25.25 o 
   5  11   6       31.02       21.99      8.82 o 
   6  11   6      130.92      131.30     15.27 o 
   7  11   6       29.76       20.13      9.58 o 
   8  11   6       18.66       16.70     10.17 o 
   9  11   6       35.76       21.46     11.70 o 
 -10  12   6       16.69       17.49     13.01 o 
  -9  12   6       36.08       42.16     13.94 o 
  -8  12   6      223.68      233.30     20.40 o 
  -7  12   6       94.76      110.33     17.71 o 
  -6  12   6      125.71      127.75     17.15 o 
  -5  12   6      354.42      356.22     21.73 o 
  -4  12   6       30.75       24.93      8.57 o 
  -3  12   6      296.59      286.77     17.86 o 
  -2  12   6      110.81      110.84     12.17 o 
  -1  12   6       82.65       85.28     10.45 o 
   0  12   6      264.24      271.18     15.28 o 
   1  12   6      255.79      287.58     15.56 o 
   2  12   6      182.08      166.53      9.28 o 
   3  12   6        8.45       -2.46      5.73 o 
   4  12   6      507.44      556.26     26.60 o 
   5  12   6      279.48      298.53     20.50 o 
   6  12   6      121.37      110.90     16.72 o 
   7  12   6      103.98      115.39     17.71 o 
   8  12   6       11.08        3.73      8.21 o 
   9  12   6        8.76        3.57      9.60 o 
 -10  13   6       15.42       10.33     11.86 o 
  -9  13   6       37.99       28.95     12.18 o 
  -8  13   6      107.95      110.11     17.67 o 
  -7  13   6       52.48       48.11     13.25 o 
  -6  13   6      201.66      207.80     17.69 o 
  -5  13   6       70.41       67.22     13.40 o 
  -4  13   6       35.33       37.18     10.01 o 
  -3  13   6      246.54      235.38     16.57 o 
  -2  13   6      129.34      134.57     13.11 o 
  -1  13   6       28.45       23.28      7.24 o 
   0  13   6       66.42       64.33     10.41 o 
   1  13   6      146.51      151.66     12.33 o 
   2  13   6       39.55       42.75      7.51 o 
   3  13   6      273.33      224.89     17.05 o 
   4  13   6      247.18      216.32     16.69 o 
   5  13   6      190.50      185.92     17.29 o 
   6  13   6      113.66      135.17     15.41 o 
   7  13   6        5.24       -1.35      7.38 o 
   8  13   6        7.23        1.80      8.77 o 
   9  13   6       19.30       11.88      9.94 o 
 -10  14   6        7.31        1.96     11.28 o 
  -9  14   6        3.80        3.57     10.95 o 
  -8  14   6      206.73      190.06     19.47 o 
  -7  14   6       47.31       30.99     12.12 o 
  -6  14   6        2.00        0.06      7.85 o 
  -5  14   6      179.62      181.28     17.19 o 
  -4  14   6        3.50       -4.52      6.88 o 
  -3  14   6      100.54      110.66     12.77 o 
  -2  14   6      123.36      123.67     12.83 o 
  -1  14   6       17.42       15.49      6.90 o 
   0  14   6       46.42       50.78      9.66 o 
   1  14   6      104.81       99.36      7.76 o 
   2  14   6       57.76       62.02      9.94 o 
   3  14   6      184.90      183.40     15.35 o 
   4  14   6      175.04      208.86     17.25 o 
   5  14   6       15.94       19.28      9.97 o 
   6  14   6        2.09        3.15      8.61 o 
   7  14   6       23.98       20.70     10.63 o 
   8  14   6       20.64       34.62     12.51 o 
 -10  15   6       27.29       40.57     16.20 o 
  -9  15   6       13.50        4.78     10.21 o 
  -8  15   6       67.29       94.47     16.72 o 
  -7  15   6      112.48      105.19     16.62 o 
  -6  15   6        7.84       13.07      9.46 o 
  -5  15   6       79.82       97.46     15.72 o 
  -4  15   6       15.49       14.02      8.57 o 
  -3  15   6      275.40      269.56     17.54 o 
  -2  15   6       37.52       36.45      9.54 o 
  -1  15   6      125.83      128.41     12.17 o 
   0  15   6       24.45       26.93      8.86 o 
   1  15   6       50.87       74.28     12.08 o 
   2  15   6      280.73      275.21     17.92 o 
   3  15   6       35.69       35.73     10.25 o 
   4  15   6       65.81       68.83     12.97 o 
   5  15   6       59.81       56.69     12.87 o 
   6  15   6       32.67       32.60     11.34 o 
   7  15   6       27.49       46.11     14.02 o 
   8  15   6        1.35       -2.38      8.23 o 
  -9  16   6       14.21        1.88     10.67 o 
  -8  16   6      106.24      114.32     18.40 o 
  -7  16   6       12.83       18.60     10.27 o 
  -6  16   6       18.25       15.13      9.22 o 
  -5  16   6      142.14      148.02     15.84 o 
  -4  16   6       72.93       62.84     11.88 o 
  -3  16   6       47.08       36.49     10.27 o 
  -2  16   6       45.46       67.90     11.74 o 
  -1  16   6      193.58      182.39     14.24 o 
   1  16   6        4.70        4.62      6.58 o 
   2  16   6       64.71       78.19     12.10 o 
   3  16   6       10.40        0.67      7.56 o 
   4  16   6      102.44      116.42     16.12 o 
   5  16   6       14.29       -2.52      8.13 o 
   6  16   6       89.47       91.87     15.61 o 
   7  16   6       79.15      103.83     17.83 o 
   8  16   6       32.59       22.23     11.03 o 
  -9  17   6       74.98      110.59     19.59 o 
  -8  17   6      117.46      136.05     20.13 o 
  -7  17   6       70.54       49.28     14.12 o 
  -6  17   6        6.24        0.18      9.08 o 
  -5  17   6       25.46       32.15     10.91 o 
  -4  17   6        1.77       10.61      8.27 o 
  -3  17   6      152.20      168.30     14.71 o 
  -2  17   6       74.11       70.12     11.10 o 
   0  17   6       24.75       29.94      8.49 o 
   1  17   6       65.69       53.10     10.31 o 
   2  17   6       40.17       36.67     10.13 o 
   3  17   6       21.44       19.32      8.31 o 
   4  17   6       80.79       78.39     13.70 o 
   5  17   6       25.08       30.54     10.23 o 
   6  17   6      126.38      132.14     15.92 o 
   7  17   6       19.46       13.54     10.95 o 
   8  17   6       22.03       15.94     10.27 o 
  -9  18   6       10.67       12.08     11.92 o 
  -8  18   6       29.65       56.40     14.85 o 
  -7  18   6       52.32       48.58     13.29 o 
  -6  18   6       11.12       13.56      9.24 o 
  -5  18   6        8.20        1.98      8.29 o 
  -4  18   6       40.91       30.04     10.43 o 
   0  18   6       85.56       89.87     13.56 o 
   1  18   6       61.44       47.16     10.63 o 
   2  18   6       19.42       21.48      8.94 o 
   3  18   6        0.25       -5.93      7.00 o 
   4  18   6       72.76       57.66     12.69 o 
   5  18   6       45.02       39.40     11.38 o 
   6  18   6      106.36       90.44     15.88 o 
   7  18   6      104.06      122.15     17.99 o 
  -8  19   6       19.28       26.34     13.27 o 
  -7  19   6        1.88        1.31     11.01 o 
  -6  19   6       37.40       24.05     11.38 o 
  -5  19   6        0.50       -0.20      8.61 o 
   0  19   6       25.36       10.81      7.75 o 
   1  19   6       41.69       54.69     11.50 o 
   2  19   6       96.95      114.51     16.20 o 
   3  19   6      150.67      149.52     15.90 o 
   4  19   6       40.60       46.30     11.90 o 
   5  19   6       15.96        8.75      9.14 o 
   6  19   6       37.01       55.33     13.88 o 
   7  19   6        5.01       -3.01     10.23 o 
  -8  20   6       68.32       96.71     17.69 o 
  -7  20   6       59.20       59.51     15.59 o 
  -6  20   6       37.62       30.58     12.91 o 
   1  20   6      101.29       97.24     14.57 o 
   2  20   6       46.16       65.82     12.65 o 
   3  20   6        4.70        6.90      8.41 o 
   4  20   6       56.09       47.95     12.02 o 
   5  20   6        3.59       17.39     10.25 o 
   6  20   6        7.22       10.69     10.23 o 
   7  20   6       14.82        5.93      9.14 o 
  -8  21   6       14.99        9.86     12.99 o 
   3  21   6        9.52        0.40      9.38 o 
   4  21   6       32.79       32.26     11.36 o 
   5  21   6       32.92       48.13     12.99 o 
   6  21   6        8.64       14.18     10.83 o 
   4  22   6       42.52       42.62     12.51 o 
   5  22   6       16.31       11.68     10.33 o 
   6  22   6        7.40        6.88     11.18 o 
  -3 -26   7        7.23        3.85      8.91 o 
  -2 -26   7       93.10      111.14     15.30 o 
  -1 -26   7        1.84        1.88      7.71 o 
   0 -26   7       83.91       91.65     14.05 o 
   1 -26   7       86.70       85.01     13.94 o 
  -4 -25   7        3.09       -8.13      8.60 o 
  -3 -25   7       39.00       43.74     10.98 o 
  -2 -25   7       22.94       15.24      9.02 o 
  -1 -25   7       38.60       22.46     13.89 o 
   0 -25   7       47.53       57.36     11.83 o 
   1 -25   7      123.62      139.76     15.90 o 
   2 -25   7       79.70       70.96     12.52 o 
  -5 -24   7        6.05        4.70      9.49 o 
  -4 -24   7       37.73       20.23      9.34 o 
  -3 -24   7       36.74       34.44     10.29 o 
  -2 -24   7       29.32       42.46     10.17 o 
  -1 -24   7       30.21       46.13     10.51 o 
   0 -24   7       37.13       27.20      9.68 o 
   1 -24   7       99.58      117.77     15.17 o 
   2 -24   7      155.90      190.27     18.45 o 
   3 -24   7        0.44       -7.61      7.61 o 
  -6 -23   7        2.24       -5.54      9.24 o 
  -5 -23   7        3.41        1.15      8.05 o 
  -4 -23   7        6.80        8.73      8.60 o 
  -3 -23   7       24.65       21.67      8.91 o 
  -2 -23   7       40.69       35.78      9.22 o 
  -1 -23   7      222.92      210.14     28.93 o 
   0 -23   7      405.61      408.00     20.91 o 
   1 -23   7       44.68       30.72      9.23 o 
   2 -23   7       49.50       34.02     10.38 o 
   3 -23   7       11.03       16.55     10.07 o 
   4 -23   7        3.80        7.88      9.59 o 
  -6 -22   7        6.29        6.03      8.43 o 
  -5 -22   7       31.68       32.70     10.30 o 
  -4 -22   7       50.44       50.42     10.21 o 
  -3 -22   7       12.31        5.29      8.29 o 
  -2 -22   7       17.01       14.64      7.94 o 
  -1 -22   7      136.47      148.04     15.15 o 
   0 -22   7      501.99      463.77     88.76 o 
   1 -22   7       23.88       17.34      9.26 o 
   2 -22   7       45.98       51.95     12.58 o 
   3 -22   7        9.95       14.54      9.28 o 
   4 -22   7        1.18       -0.70      8.48 o 
   5 -22   7       18.83        0.63     15.19 o 
  -7 -21   7       10.28        6.75      8.68 o 
  -6 -21   7        3.61        1.35      8.26 o 
  -5 -21   7       14.99       18.86      8.14 o 
  -4 -21   7       16.58       23.42     14.55 o 
  -3 -21   7       89.72      101.57     12.89 o 
  -2 -21   7       49.57       46.32      9.97 o 
  -1 -21   7       50.84       46.48     15.40 o 
   0 -21   7      149.07      160.89     15.27 o 
   1 -21   7        0.03       -0.66      7.55 o 
   2 -21   7       27.91       28.21      9.89 o 
   3 -21   7       18.06       14.80      8.85 o 
   4 -21   7       56.34       61.06     11.94 o 
   5 -21   7       27.32       25.52     16.32 o 
  -7 -20   7       31.54       23.35      9.83 o 
  -6 -20   7        7.11       11.73      8.59 o 
  -5 -20   7       36.67       35.80      9.22 o 
  -4 -20   7      165.71      165.61     15.45 o 
  -3 -20   7       38.79       40.24     11.72 o 
  -2 -20   7      139.98      148.26     13.53 o 
  -1 -20   7       39.95       36.94      8.75 o 
   0 -20   7      105.04      117.43     24.18 o 
   1 -20   7      181.44      225.32     20.34 o 
   2 -20   7       44.97       42.27      9.85 o 
   3 -20   7       31.26       28.66      9.73 o 
   4 -20   7        7.61        2.32      7.39 o 
   5 -20   7       29.97       47.32     14.10 o 
   6 -20   7        0.55        3.13     12.51 o 
  -8 -19   7       19.14       19.21     10.04 o 
  -7 -19   7        4.85        7.98      8.05 o 
  -6 -19   7       67.70       58.57     10.60 o 
  -5 -19   7        2.18       -1.15      6.51 o 
  -4 -19   7       34.77       39.64     10.72 o 
  -3 -19   7       54.55       48.73      9.61 o 
  -2 -19   7       61.65       88.07     11.33 o 
  -1 -19   7       18.33       28.86      8.55 o 
   0 -19   7       28.70       31.43      8.83 o 
   1 -19   7      327.41      340.11     17.81 o 
   2 -19   7       46.18       25.95      8.96 o 
   3 -19   7        8.50        9.37      8.11 o 
   4 -19   7       82.84       88.18     18.74 o 
   5 -19   7        8.42       10.01     12.22 o 
   6 -19   7        3.25       -0.73     12.39 o 
  -8 -18   7       13.48       12.87      9.39 o 
  -7 -18   7        2.30       -1.50      7.34 o 
  -6 -18   7        9.94       12.43      7.73 o 
  -5 -18   7       38.57       36.81      8.61 o 
  -4 -18   7      150.87      163.51     13.71 o 
  -3 -18   7       70.46       63.14      9.98 o 
  -2 -18   7       96.95      104.06     11.80 o 
  -1 -18   7       25.95       29.08     11.72 o 
   0 -18   7       39.10       52.22      9.97 o 
   1 -18   7       95.55       90.82     11.53 o 
   2 -18   7      226.98      239.23     15.18 o 
   3 -18   7        0.85       -2.98      6.56 o 
   4 -18   7        5.92        1.88      7.67 o 
   5 -18   7       31.27       27.33     12.87 o 
   6 -18   7       57.37       85.45     17.39 o 
  -9 -17   7        5.03       -3.70      8.48 o 
  -8 -17   7       14.98       21.15      9.03 o 
  -7 -17   7      147.44      164.56     16.05 o 
  -6 -17   7        9.95       21.11      8.15 o 
  -5 -17   7       24.43       21.54      7.79 o 
  -4 -17   7       42.48       54.38      9.45 o 
  -3 -17   7       81.00      117.67     12.14 o 
  -2 -17   7       78.26       86.16     10.77 o 
  -1 -17   7       89.56       94.39     10.09 o 
   0 -17   7      615.15      624.32     17.54 o 
   1 -17   7       62.23       78.80     10.36 o 
   2 -17   7       39.65       32.63      8.71 o 
   3 -17   7        7.14       -0.39      6.58 o 
   4 -17   7       51.77       55.94     12.09 o 
   5 -17   7       66.76       72.52     15.41 o 
   6 -17   7       41.16       50.41     15.57 o 
   7 -17   7       92.92      127.90     20.19 o 
  -9 -16   7       39.12       16.04     13.07 o 
  -8 -16   7       14.34        9.36      8.57 o 
  -7 -16   7        5.68        3.28      7.72 o 
  -6 -16   7       19.14       21.69     10.59 o 
  -5 -16   7       25.86       28.42      7.86 o 
  -4 -16   7      158.89      180.15     12.92 o 
  -3 -16   7       63.93       73.61     10.14 o 
  -2 -16   7      295.94      289.65     11.80 o 
  -1 -16   7       63.43       57.83      7.31 o 
   0 -16   7      604.71      601.36     16.40 o 
   1 -16   7      182.24      161.90     12.76 o 
   2 -16   7      136.97      139.68     13.25 o 
   3 -16   7       11.00        6.11      5.26 o 
   4 -16   7        4.17        1.46      6.80 o 
   5 -16   7      124.92      130.95     18.78 o 
   6 -16   7      266.74      290.75     23.26 o 
   7 -16   7       46.23       41.60     15.37 o 
  -9 -15   7       26.04       25.88     14.02 o 
  -8 -15   7       34.29       39.32      9.42 o 
  -7 -15   7       37.25       40.64      9.37 o 
  -6 -15   7        1.12       -2.77      6.05 o 
  -5 -15   7       77.36       87.33     17.83 o 
  -4 -15   7       54.19       64.18      7.92 o 
  -3 -15   7      112.63      117.34      9.03 o 
  -2 -15   7      130.15      127.38      8.64 o 
  -1 -15   7       13.91        7.61      4.87 o 
   0 -15   7      481.49      529.48     15.27 o 
   1 -15   7      211.29      201.79     13.33 o 
   2 -15   7        9.29       11.01      6.54 o 
   3 -15   7        5.89        1.90      8.08 o 
   4 -15   7      272.56      287.07     15.71 o 
   5 -15   7       97.83      106.68     17.21 o 
   6 -15   7       66.10       51.28     14.00 o 
   7 -15   7       79.32       85.27     17.35 o 
  -9 -14   7        3.76        5.04     12.18 o 
  -8 -14   7       47.62       39.91      9.78 o 
  -7 -14   7       29.20       26.55      8.09 o 
  -6 -14   7        1.93        5.26      8.01 o 
  -5 -14   7      326.57      329.04     12.70 o 
  -4 -14   7       68.97       61.55      7.78 o 
  -3 -14   7       15.20       14.41      5.19 o 
  -2 -14   7      313.25      309.52     11.68 o 
  -1 -14   7        2.23        0.82      4.10 o 
   0 -14   7        2.35       -0.16      4.06 o 
   1 -14   7       13.48       12.70      5.02 o 
   2 -14   7      373.57      354.40     16.51 o 
   3 -14   7       31.97       24.16      7.54 o 
   4 -14   7        5.21        3.99      8.82 o 
   5 -14   7       92.56       91.87     15.61 o 
   6 -14   7       21.57       28.56     11.52 o 
   7 -14   7       47.78       70.48     16.20 o 
   8 -14   7       25.30       42.16     16.12 o 
  -8 -13   7        9.76        5.66      7.15 o 
  -7 -13   7       20.89       13.04      7.07 o 
  -6 -13   7      118.16      136.92      9.72 o 
  -5 -13   7      194.36      197.93     10.36 o 
  -4 -13   7      239.83      261.93     11.25 o 
  -3 -13   7      103.21      111.37      8.88 o 
  -2 -13   7      122.03      119.01      8.46 o 
  -1 -13   7       33.30       37.92      6.00 o 
   0 -13   7       34.40       38.45      7.02 o 
   1 -13   7      171.38      163.89      9.33 o 
   2 -13   7      140.24      142.32      9.17 o 
   3 -13   7      258.00      240.97     13.54 o 
   4 -13   7      580.90      597.72     27.59 o 
   5 -13   7       70.73       81.26     15.05 o 
   6 -13   7        6.20        9.12     10.13 o 
   7 -13   7        8.53        4.64     10.55 o 
   8 -13   7        4.86       -0.71      9.90 o 
  -8 -12   7        1.73       -6.52      6.52 o 
  -7 -12   7      133.95      144.62      9.90 o 
  -6 -12   7       14.32        6.30      4.83 o 
  -5 -12   7      612.13      632.95     16.43 o 
  -4 -12   7      132.27      141.13      8.90 o 
  -3 -12   7       69.33       62.56      7.17 o 
  -2 -12   7      419.16      426.80     13.21 o 
  -1 -12   7      100.29      114.36      8.20 o 
   0 -12   7        6.21       11.35      4.52 o 
   1 -12   7      200.28      184.32      9.46 o 
   2 -12   7      498.38      512.84     14.30 o 
   3 -12   7      153.74      149.23     11.32 o 
   4 -12   7      136.79      121.21     16.36 o 
   5 -12   7      155.18      143.04     16.75 o 
   6 -12   7       22.49       19.55     11.14 o 
   7 -12   7       15.74       18.22     10.49 o 
   8 -12   7       13.61       11.78     13.15 o 
  -8 -11   7       15.54       21.05      8.09 o 
  -7 -11   7      503.97      501.17     15.64 o 
  -6 -11   7        0.83       -1.10      4.29 o 
  -5 -11   7      148.00      137.35      8.91 o 
  -4 -11   7      263.81      266.78     14.15 o 
  -3 -11   7      617.13      599.91     19.43 o 
  -2 -11   7       80.07       75.62      7.24 o 
  -1 -11   7       75.28       85.63     10.59 o 
   0 -11   7      789.73      788.84     26.85 o 
   1 -11   7       55.28       78.46      7.55 o 
   2 -11   7      626.88      617.53     15.20 o 
   3 -11   7        8.83        8.09      5.81 o 
   4 -11   7      141.45      136.89     15.11 o 
   5 -11   7      144.82      165.39     17.07 o 
   6 -11   7       58.47       67.05     14.77 o 
   7 -11   7       41.07       42.56     14.36 o 
   8 -11   7        3.37        2.02     10.87 o 
  -9 -10   7      189.23      218.30     20.70 o 
  -8 -10   7       42.61       50.41     12.91 o 
  -7 -10   7       85.94       80.50      8.17 o 
  -6 -10   7        0.51        0.35      4.57 o 
  -5 -10   7      298.84      293.98     11.43 o 
  -4 -10   7      465.01      477.16     19.19 o 
  -3 -10   7      268.49      246.55     10.51 o 
  -2 -10   7      463.85      437.00     12.85 o 
  -1 -10   7       92.30       91.22      7.75 o 
   0 -10   7      227.13      233.76     10.37 o 
   1 -10   7       12.22        8.57      3.55 o 
   2 -10   7       10.95        9.23      4.28 o 
   3 -10   7       23.14       32.30     10.01 o 
   4 -10   7       12.96       18.57      6.41 o 
   5 -10   7      171.37      153.54     17.09 o 
   6 -10   7      302.53      300.91     22.78 o 
   7 -10   7       28.80       15.65     11.14 o 
   8 -10   7        6.56        4.60     10.43 o 
 -10  -9   7        9.73       12.81     11.76 o 
  -9  -9   7        4.50       -5.12      9.66 o 
  -8  -9   7       79.81       66.27     14.20 o 
  -7  -9   7      318.11      288.60     11.99 o 
  -6  -9   7        9.49       12.35      5.09 o 
  -5  -9   7       81.89       83.69      9.32 o 
  -4  -9   7      267.75      256.06     10.58 o 
  -3  -9   7      463.23      420.49     12.56 o 
  -2  -9   7      331.73      329.73     11.10 o 
  -1  -9   7       37.51       32.06      5.22 o 
   0  -9   7     1036.65     1060.27     21.42 o 
   1  -9   7      292.75      297.42      9.03 o 
   2  -9   7       24.87       19.38      4.08 o 
   3  -9   7       35.21       16.18      8.49 o 
   4  -9   7      259.33      263.64     13.00 o 
   5  -9   7        3.85       -5.12      5.12 o 
   6  -9   7       36.77       31.65     12.91 o 
   7  -9   7      136.54      118.61     18.56 o 
   8  -9   7        6.57        7.54     10.33 o 
   9  -9   7       17.22        0.77     10.89 o 
 -11  -8   7       30.62       46.09     15.73 o 
 -10  -8   7       18.73       12.00     12.28 o 
  -9  -8   7        6.81        9.62     10.85 o 
  -8  -8   7        1.49        0.20      8.82 o 
  -7  -8   7       15.99       11.00      5.28 o 
  -6  -8   7       69.24       77.66      7.53 o 
  -5  -8   7      401.58      371.29     17.71 o 
  -4  -8   7      135.50      138.40      8.20 o 
  -3  -8   7       97.15       97.20     14.95 o 
  -2  -8   7      348.96      365.86     11.58 o 
  -1  -8   7       54.24       54.07      5.99 o 
   0  -8   7       40.14       38.83      6.27 o 
   1  -8   7      163.60      165.57      8.50 o 
   2  -8   7      640.06      646.19     15.61 o 
   4  -8   7       18.20       29.41      9.68 o 
   5  -8   7      131.53      125.24     13.98 o 
   6  -8   7      126.04      110.73     12.82 o 
   7  -8   7       46.77       63.99     15.71 o 
   8  -8   7        4.63        4.14     10.73 o 
   9  -8   7       26.82       33.28     15.05 o 
 -11  -7   7        3.73       11.58     12.08 o 
 -10  -7   7        1.85       -3.31     12.00 o 
  -9  -7   7       18.49       31.45     12.30 o 
  -8  -7   7       10.54       16.96     11.40 o 
  -7  -7   7        7.82        0.06      7.87 o 
  -6  -7   7      325.48      299.03     11.27 o 
  -5  -7   7      354.92      328.66     11.54 o 
  -4  -7   7      260.91      260.93     10.01 o 
  -3  -7   7      265.34      304.86     10.58 o 
  -2  -7   7      581.22      558.42     19.60 o 
  -1  -7   7       63.58       59.10     11.76 o 
   0  -7   7      148.03      149.12      7.81 o 
   1  -7   7       40.92       34.00      5.14 o 
   2  -7   7      314.12      340.92     13.73 o 
   4  -7   7     1013.39     1071.89     33.87 o 
   5  -7   7      197.52      207.51     17.17 o 
   6  -7   7        3.01       12.20      8.11 o 
   7  -7   7        9.76        3.42      6.09 o 
   8  -7   7        1.66       -9.94      9.94 o 
   9  -7   7       21.36       28.38     14.08 o 
 -11  -6   7        1.42       -0.02     10.85 o 
 -10  -6   7       16.82       10.43     12.30 o 
  -9  -6   7        3.12        4.16      9.94 o 
  -8  -6   7        6.01       11.05      9.22 o 
  -7  -6   7        0.05       -2.14      8.15 o 
  -6  -6   7      443.25      428.80     15.66 o 
  -5  -6   7     1063.56     1092.18     19.33 o 
  -4  -6   7      150.47      165.35      8.44 o 
  -3  -6   7       30.61       31.87      7.43 o 
  -2  -6   7      365.30      386.89     18.02 o 
  -1  -6   7      265.38      248.24      9.71 o 
   0  -6   7       33.79       31.92      4.89 o 
   1  -6   7      190.05      183.30      8.59 o 
   2  -6   7     2759.31     2748.10     53.20 o 
   4  -6   7      199.48      225.53     17.23 o 
   5  -6   7      631.18      556.06     25.72 o 
   6  -6   7       16.64       15.51      8.61 o 
   7  -6   7       10.11       -4.16      8.01 o 
   8  -6   7        8.89       12.30      7.25 o 
   9  -6   7      149.71      171.14     21.38 o 
 -11  -5   7        5.59       14.10     13.74 o 
 -10  -5   7       29.90       45.53     13.64 o 
  -9  -5   7        0.32        2.70      9.36 o 
  -8  -5   7       38.52       30.92     11.32 o 
  -7  -5   7      243.35      228.79     19.29 o 
  -6  -5   7      141.19      145.56     18.32 o 
  -5  -5   7      133.59      149.55      8.51 o 
  -4  -5   7      536.90      565.44     13.52 o 
  -3  -5   7      138.67      136.52     10.05 o 
  -2  -5   7        8.41        1.40      5.03 o 
  -1  -5   7      133.58      126.26      7.14 o 
   0  -5   7      520.05      514.26     12.44 o 
   1  -5   7      233.60      204.12      8.72 o 
   2  -5   7      433.37      448.48     26.79 o 
   4  -5   7     1184.77     1230.85     36.50 o 
   5  -5   7       87.11       99.32     14.77 o 
   6  -5   7      214.74      219.64     18.20 o 
   7  -5   7       24.31       38.63     11.56 o 
   8  -5   7        7.53       16.18     10.65 o 
   9  -5   7       76.31       73.30     19.05 o 
 -11  -4   7        3.13       -7.48     11.96 o 
 -10  -4   7       60.00      102.60     19.65 o 
  -9  -4   7      117.88      133.19     19.47 o 
  -8  -4   7       45.42       46.09     13.37 o 
  -7  -4   7       12.65       17.29      9.38 o 
  -6  -4   7      281.14      279.07     20.54 o 
  -5  -4   7      248.56      256.18      9.87 o 
  -4  -4   7      275.80      268.77      9.63 o 
  -3  -4   7       31.45       23.59      7.89 o 
  -2  -4   7       31.17       35.14      5.00 o 
  -1  -4   7      121.85      117.55      6.70 o 
   0  -4   7       43.48       50.55      5.42 o 
   1  -4   7      312.64      272.49     11.31 o 
   2  -4   7      622.35      644.64     26.06 o 
   4  -4   7       41.09       75.69     13.19 o 
   5  -4   7        7.08        1.92      7.38 o 
   6  -4   7      458.03      468.50     25.05 o 
   7  -4   7       23.49       32.40     10.47 o 
   8  -4   7        4.06        3.87      9.28 o 
   9  -4   7        1.29       -0.38     10.19 o 
 -11  -3   7        1.50        2.08     10.93 o 
 -10  -3   7       75.35      106.82     20.62 o 
  -9  -3   7        9.93       13.41     10.39 o 
  -8  -3   7       33.12       28.26     11.07 o 
  -7  -3   7      719.42      669.70     30.67 o 
  -6  -3   7      175.57      144.90     16.14 o 
  -5  -3   7       25.27       21.02      4.59 o 
  -4  -3   7      448.75      413.30     15.94 o 
  -3  -3   7      362.00      363.41     18.04 o 
  -2  -3   7       25.86       19.72      4.20 o 
  -1  -3   7       69.93       65.78      5.81 o 
   0  -3   7     1085.56     1063.73     16.84 o 
   1  -3   7      414.86      414.73     38.00 o 
   2  -3   7      162.64      152.75     14.22 o 
   4  -3   7     1396.02     1385.78     38.94 o 
   5  -3   7       18.23       22.98      9.24 o 
   6  -3   7       81.30      129.05     17.21 o 
   7  -3   7      151.61      143.85     15.96 o 
   8  -3   7        0.52        9.16      9.46 o 
   9  -3   7        7.54        2.66     10.03 o 
 -11  -2   7        1.37       -2.02     11.74 o 
 -10  -2   7      134.99      150.80     21.20 o 
  -9  -2   7       61.62       56.04     14.26 o 
  -8  -2   7       21.01       24.45     10.35 o 
  -7  -2   7      133.74      149.64     16.52 o 
  -6  -2   7      481.32      467.05     24.83 o 
  -5  -2   7       54.10       56.18     11.92 o 
  -4  -2   7      121.11      122.97      7.05 o 
  -3  -2   7       85.36       95.72      6.28 o 
  -2  -2   7       42.79       43.65      4.83 o 
  -1  -2   7      102.27      104.85      6.43 o 
   0  -2   7      554.08      530.40     54.62 o 
   1  -2   7       16.28       22.58      5.06 o 
   2  -2   7      874.42      869.35     30.33 o 
   3  -2   7      100.18      111.77     13.58 o 
   4  -2   7       10.66       36.35     10.35 o 
   5  -2   7       56.84       79.28     13.84 o 
   6  -2   7      344.61      341.29     22.06 o 
   7  -2   7       12.25        9.64      8.47 o 
   8  -2   7        1.40       -7.36      7.73 o 
   9  -2   7        6.57       11.88     11.48 o 
 -11  -1   7       22.59       23.56     12.69 o 
 -10  -1   7       41.28       51.68     14.40 o 
  -9  -1   7       16.00       11.56     11.03 o 
  -8  -1   7        7.73       -5.12      7.16 o 
  -7  -1   7      179.05      194.29     17.77 o 
  -6  -1   7      258.90      226.18     18.97 o 
  -5  -1   7      189.64      203.20     17.33 o 
  -4  -1   7      272.10      287.40      9.72 o 
  -3  -1   7      190.84      167.57      7.27 o 
  -2  -1   7        4.40       -0.24      2.75 o 
  -1  -1   7      358.77      348.44     11.53 o 
   0  -1   7       81.94       64.29     15.83 o 
   1  -1   7      640.28      593.13     24.53 o 
   2  -1   7      515.57      461.27     22.10 o 
   3  -1   7      262.95      250.72     18.06 o 
   4  -1   7     1078.29     1115.77     35.71 o 
   5  -1   7      220.85      215.53     18.00 o 
   6  -1   7       86.14       77.79     14.48 o 
   7  -1   7        3.27        1.59      7.73 o 
   8  -1   7        2.96        4.07      9.10 o 
   9  -1   7       60.20       62.96     14.36 o 
 -11   0   7        0.14       -2.40     10.81 o 
 -10   0   7       19.18       23.66     11.88 o 
  -9   0   7      114.39      120.20     19.37 o 
  -8   0   7        1.86       -1.90      8.94 o 
  -7   0   7       13.16        4.58      8.63 o 
  -6   0   7      628.38      578.99     28.24 o 
  -5   0   7      883.39      960.84     34.11 o 
  -4   0   7       93.29      114.99     15.29 o 
  -3   0   7       25.02       15.21      4.20 o 
  -2   0   7       38.21       36.52      6.12 o 
  -1   0   7     1627.19     1698.85    101.49 o 
   0   0   7        0.22       -0.52      5.16 o 
   1   0   7     1423.81     1348.91     35.74 o 
   2   0   7     3360.59     3220.90     56.44 o 
   3   0   7      341.15      329.13     19.41 o 
   4   0   7        1.35       15.15      8.51 o 
   5   0   7      819.13      709.22     29.86 o 
   6   0   7       11.98       23.70      9.64 o 
   7   0   7        7.62       -3.05      7.28 o 
   8   0   7        0.43        0.38      8.21 o 
   9   0   7       89.03      141.44     20.52 o 
 -11   1   7       22.57       20.05     12.97 o 
 -10   1   7       42.82       52.97     14.81 o 
  -9   1   7       16.00       12.06     10.47 o 
  -8   1   7        7.03        2.04      8.98 o 
  -7   1   7      179.62      202.14     18.95 o 
  -6   1   7      258.42      238.40     18.71 o 
  -5   1   7      192.81      207.66     16.81 o 
  -4   1   7      271.39      299.70     19.23 o 
  -3   1   7      188.33      152.40      8.14 o 
  -2   1   7        4.80       12.18      6.88 o 
  -1   1   7      355.42      308.99     18.04 o 
   0   1   7       82.48       59.35     10.51 o 
   1   1   7      641.13      650.71     25.16 o 
   2   1   7      513.76      500.51     22.87 o 
   3   1   7      262.84      262.58     18.12 o 
   4   1   7     1078.57     1125.72     35.87 o 
   5   1   7      221.39      246.50     19.11 o 
   6   1   7       86.86      111.36     16.56 o 
   7   1   7        2.91       -5.22      6.39 o 
   8   1   7        3.11       -7.00      7.00 o 
   9   1   7       58.45       86.04     17.15 o 
 -11   2   7        1.39       -6.17     10.33 o 
 -10   2   7      132.08      146.63     21.10 o 
  -9   2   7       61.55       49.28     13.92 o 
  -8   2   7       21.44       18.76     10.05 o 
  -7   2   7      134.93      185.63     18.20 o 
  -6   2   7      482.09      472.98     25.53 o 
  -5   2   7       51.89       47.77     12.00 o 
  -4   2   7      122.07      125.89     15.90 o 
  -3   2   7       87.69       93.06     11.16 o 
  -2   2   7       41.20       45.35      9.84 o 
  -1   2   7      102.43      108.04     12.17 o 
   0   2   7      549.71      554.58     23.16 o 
   1   2   7       16.35       17.07      7.34 o 
   2   2   7      873.11      867.33     29.04 o 
   3   2   7      100.44      102.79     12.75 o 
   4   2   7       10.59       13.43      7.48 o 
   5   2   7       56.36       49.57     12.16 o 
   6   2   7      342.59      317.58     21.63 o 
   7   2   7       12.57        5.71      9.48 o 
   8   2   7        1.33       -8.47      8.47 o 
   9   2   7        6.37       23.02     12.81 o 
 -11   3   7        1.40       -0.61     11.62 o 
 -10   3   7       77.03       70.30     16.78 o 
  -9   3   7       10.03        5.31     10.77 o 
  -8   3   7       32.59       28.34     11.32 o 
  -7   3   7      719.69      704.63     31.80 o 
  -6   3   7      174.67      184.65     17.37 o 
  -5   3   7       26.36       21.00      8.67 o 
  -4   3   7      448.87      402.18     21.76 o 
  -3   3   7      361.47      331.33     19.46 o 
  -2   3   7       26.88       13.07      7.00 o 
  -1   3   7       72.91       65.22     10.59 o 
   0   3   7     1091.45     1097.16     32.71 o 
   1   3   7      413.80      393.32     19.76 o 
   2   3   7      162.09      167.10     14.53 o 
   3   3   7        8.50        9.89      5.22 o 
   4   3   7     1398.15     1368.24     40.11 o 
   5   3   7       17.82       43.35     11.56 o 
   6   3   7       80.55       64.41     12.06 o 
   7   3   7      150.75      129.00     15.53 o 
   8   3   7        0.62       -7.32      7.32 o 
   9   3   7        7.48        9.54      9.80 o 
 -11   4   7        3.16        2.72     10.43 o 
 -10   4   7       59.33       83.56     17.77 o 
  -9   4   7      118.60      103.98     17.43 o 
  -8   4   7       44.92       30.86     11.72 o 
  -7   4   7       12.69       34.07     12.22 o 
  -6   4   7      281.99      253.83     19.57 o 
  -5   4   7      251.47      244.94     18.54 o 
  -4   4   7      275.91      292.74     18.93 o 
  -3   4   7       30.85       33.83      9.66 o 
  -2   4   7       30.30       38.75      9.28 o 
  -1   4   7      117.58      110.42     12.35 o 
   0   4   7       42.72       44.30      9.38 o 
   1   4   7      315.31      288.20     17.01 o 
   2   4   7      624.78      628.17     24.95 o 
   3   4   7       22.80       34.68     12.11 o 
   4   4   7       40.70       73.99     14.16 o 
   5   4   7        6.73        1.90      7.44 o 
   6   4   7      461.57      420.00     24.18 o 
   7   4   7       24.35       13.84      8.71 o 
   8   4   7        3.94        6.09      9.60 o 
   9   4   7        1.00       -0.75      9.14 o 
 -11   5   7        5.46       -0.75     10.15 o 
 -10   5   7       30.12       24.43     13.23 o 
  -9   5   7        0.33       -2.40      9.74 o 
  -8   5   7       38.70       34.78     11.42 o 
  -7   5   7      244.44      242.01     20.38 o 
  -6   5   7      139.91      146.63     18.52 o 
  -5   5   7      130.96      151.27     15.80 o 
  -4   5   7      537.07      538.81     25.03 o 
  -3   5   7      139.74      115.69     13.28 o 
  -2   5   7        8.60        3.37      6.35 o 
  -1   5   7      132.87      131.99     12.49 o 
   0   5   7      519.14      490.96     21.94 o 
   1   5   7      231.15      215.22     15.03 o 
   2   5   7      431.96      408.13     20.77 o 
   3   5   7       63.85       63.31      8.13 o 
   4   5   7     1185.56     1245.78     38.72 o 
   5   5   7       87.04       76.92     13.21 o 
   6   5   7      213.35      193.39     18.02 o 
   7   5   7       23.47       19.55      9.84 o 
   8   5   7        8.07       19.61     10.91 o 
   9   5   7       78.27       92.86     16.64 o 
 -11   6   7        1.46        5.65     10.49 o 
 -10   6   7       15.98       15.86     13.07 o 
  -9   6   7        2.42       -5.87     10.19 o 
  -8   6   7        5.87        5.51      9.66 o 
  -7   6   7        0.06       -5.26      8.19 o 
  -6   6   7      444.74      451.46     25.49 o 
  -5   6   7     1066.06     1109.90     37.02 o 
  -4   6   7      150.60      139.07     15.09 o 
  -3   6   7       30.70       26.45      9.14 o 
  -2   6   7      366.66      361.92     19.56 o 
  -1   6   7      269.62      235.09     16.12 o 
   0   6   7       34.69       34.03      8.55 o 
   1   6   7      190.82      181.31     14.14 o 
   2   6   7     2761.48     2782.19     51.79 o 
   3   6   7      212.09      181.58     27.00 o 
   4   6   7      199.26      233.87     18.44 o 
   5   6   7      632.90      606.47     28.16 o 
   6   6   7       18.36       27.01     10.31 o 
   7   6   7       10.54        8.15      9.00 o 
   8   6   7        8.72       -1.71      8.98 o 
   9   6   7      148.89      196.01     20.66 o 
 -11   7   7        3.48        3.35     11.26 o 
 -10   7   7        2.05        1.53     11.56 o 
  -9   7   7       18.58       23.82     13.17 o 
  -8   7   7       10.03       -4.24      9.32 o 
  -7   7   7        7.91       11.72     10.55 o 
  -6   7   7      322.73      333.26     22.20 o 
  -5   7   7      358.63      323.72     21.65 o 
  -4   7   7      260.71      229.41     18.04 o 
  -3   7   7      265.76      295.78     19.09 o 
  -2   7   7      585.30      570.37     24.14 o 
  -1   7   7       63.54       60.18     11.08 o 
   0   7   7      143.20      164.03     13.90 o 
   1   7   7       40.35       46.98      9.74 o 
   2   7   7      312.92      332.22     18.83 o 
   3   7   7      491.56      462.86     16.15 o 
   4   7   7     1011.44     1145.38     36.92 o 
   5   7   7      195.77      201.03     17.45 o 
   6   7   7        3.01        1.19      7.30 o 
   7   7   7        8.58        2.48      7.99 o 
   8   7   7        1.92       -1.90      8.37 o 
   9   7   7       20.76       22.81     12.99 o 
 -11   8   7       30.79       36.31     15.90 o 
 -10   8   7       18.07       19.69     11.46 o 
  -9   8   7        6.37        5.37      9.36 o 
  -8   8   7        1.37        8.77      9.68 o 
  -7   8   7       15.63       12.22      9.80 o 
  -6   8   7       70.43       57.17     13.07 o 
  -5   8   7      400.75      382.06     22.91 o 
  -4   8   7      136.44      142.68     15.07 o 
  -3   8   7       94.83       95.91     14.40 o 
  -2   8   7      345.25      379.93     20.20 o 
  -1   8   7       50.81       47.35     10.49 o 
   0   8   7       39.27       35.79      9.08 o 
   1   8   7      162.17      159.90     13.66 o 
   2   8   7      643.45      695.02     25.78 o 
   3   8   7      119.09      122.38      9.72 o 
   4   8   7       18.56       34.78     10.37 o 
   5   8   7      132.58      131.96     16.24 o 
   7   8   7       48.18       74.07     15.71 o 
   8   8   7        4.42       -3.67      8.29 o 
   9   8   7       26.92       30.34     13.05 o 
 -10   9   7       10.09       23.22     13.70 o 
  -9   9   7        4.36        2.68     11.92 o 
  -8   9   7       78.54       75.35     15.67 o 
  -7   9   7      319.89      317.19     22.60 o 
  -6   9   7        9.51        3.65      9.26 o 
  -5   9   7       83.71       83.58     13.74 o 
  -4   9   7      268.12      242.34     18.71 o 
  -3   9   7      465.08      486.73     24.99 o 
  -2   9   7      334.26      323.68     18.89 o 
  -1   9   7       38.56       34.84      9.08 o 
   0   9   7     1043.71     1044.44     31.31 o 
   1   9   7      293.57      322.22     18.00 o 
   2   9   7       25.50       33.91      9.34 o 
   3   9   7       35.60       24.28      6.23 o 
   4   9   7      264.49      285.94     19.65 o 
   5   9   7        4.37        1.43      8.47 o 
   6   9   7       35.72       34.03     10.65 o 
   7   9   7      135.07       76.12     15.43 o 
   8   9   7        7.08        2.88      9.64 o 
   9   9   7       16.89        6.29      9.86 o 
 -10  10   7       32.75       34.72     13.76 o 
  -9  10   7      189.70      199.27     20.70 o 
  -8  10   7       43.09       40.89     13.03 o 
  -7  10   7       86.56       97.03     16.30 o 
  -6  10   7        0.42        5.22      9.02 o 
  -5  10   7      299.48      264.62     19.43 o 
  -4  10   7      465.46      457.59     24.06 o 
  -3  10   7      269.27      258.57     19.21 o 
  -2  10   7      462.27      412.03     21.35 o 
  -1  10   7       89.29       97.38     11.80 o 
   0  10   7      225.20      216.34     15.38 o 
   1  10   7       12.93       16.04      7.63 o 
   2  10   7       11.56        9.54      4.97 o 
   3  10   7       23.80       26.90      8.79 o 
   4  10   7       13.36       12.45      8.09 o 
   5  10   7      168.12      166.63     16.28 o 
   6  10   7      304.01      319.09     22.34 o 
   7  10   7       29.70       22.29      9.94 o 
   8  10   7        6.18        5.00      9.34 o 
 -10  11   7       28.77       22.79     12.67 o 
  -9  11   7        7.91       -0.79      9.66 o 
  -8  11   7       14.49        1.92      9.40 o 
  -7  11   7      505.86      502.32     28.54 o 
  -6  11   7        1.02       -2.52      7.73 o 
  -5  11   7      145.07      136.57     15.19 o 
  -4  11   7      264.49      247.34     18.73 o 
  -3  11   7      618.99      710.85     29.39 o 
  -2  11   7       78.51       85.92     13.07 o 
  -1  11   7       72.36       90.58     12.87 o 
   0  11   7      795.58      781.03     27.00 o 
   1  11   7       54.66       63.00     10.65 o 
   2  11   7      625.57      591.57     17.32 o 
   3  11   7        8.56        7.88      5.26 o 
   4  11   7      142.66      149.88     15.80 o 
   5  11   7      147.21      138.44     15.96 o 
   6  11   7       57.19       36.82     10.19 o 
   7  11   7       40.06       40.43     12.83 o 
   8  11   7        3.56       -2.24      8.55 o 
 -10  12   7       21.91       27.90     13.58 o 
  -9  12   7       24.70       49.42     14.71 o 
  -8  12   7        1.97       -2.72      8.94 o 
  -7  12   7      134.91      145.24     17.23 o 
  -6  12   7       14.69       12.26      9.40 o 
  -5  12   7      614.94      597.40     27.74 o 
  -4  12   7      131.70      143.18     15.19 o 
  -3  12   7       68.24       77.67     13.42 o 
  -2  12   7      421.68      447.82     22.16 o 
  -1  12   7      104.33      115.62     12.45 o 
   0  12   7        5.88       15.31      6.92 o 
   1  12   7      202.26      190.12     14.22 o 
   2  12   7      501.09      508.59     16.48 o 
   3  12   7      153.91      148.59     12.53 o 
   4  12   7      135.92      136.08     15.64 o 
   5  12   7      154.92      163.16     16.64 o 
   6  12   7       24.26       26.24     10.53 o 
   7  12   7       16.42        8.75     10.21 o 
   8  12   7       13.76        8.61      9.48 o 
 -10  13   7        1.79       10.67     12.93 o 
  -9  13   7       33.51       32.22     14.08 o 
  -8  13   7        9.46       11.13     10.57 o 
  -7  13   7       18.90       11.74      9.66 o 
  -6  13   7      117.65      129.10     17.75 o 
  -5  13   7      196.26      201.64     17.71 o 
  -4  13   7      240.92      250.92     18.91 o 
  -3  13   7      103.03      132.91     17.37 o 
  -2  13   7      123.15      126.01     13.74 o 
  -1  13   7       32.94       28.73      8.84 o 
   0  13   7       31.32       18.50      7.91 o 
   1  13   7      169.34      154.28     13.42 o 
   2  13   7      139.83      127.51      9.46 o 
   3  13   7      259.11      230.27     18.06 o 
   4  13   7      578.80      621.82     28.54 o 
   5  13   7       70.77       68.25     14.32 o 
   6  13   7        6.57       14.10      9.86 o 
   7  13   7        7.73       -6.09      7.89 o 
   8  13   7        4.46       -0.22      8.43 o 
  -9  14   7        3.52        3.69     11.26 o 
  -8  14   7       47.67       45.85     13.68 o 
  -7  14   7       29.59       30.32     13.19 o 
  -6  14   7        1.85        7.99      9.58 o 
  -5  14   7      326.23      322.98     21.39 o 
  -4  14   7       69.63       62.72     12.71 o 
  -3  14   7       14.48       13.52      8.73 o 
  -2  14   7      315.09      295.46     18.61 o 
  -1  14   7        1.91        0.36      7.08 o 
   0  14   7        2.45       -3.95      6.31 o 
   1  14   7       12.52        9.62      8.15 o 
   2  14   7      375.81      351.48     21.33 o 
   3  14   7       32.15       43.63     11.68 o 
   4  14   7        5.19        7.89      8.86 o 
   5  14   7       92.87       87.90     16.08 o 
   6  14   7       21.52       18.68     10.05 o 
   7  14   7       48.86       62.09     14.14 o 
   8  14   7       25.08       13.56     11.80 o 
  -9  15   7       26.00       31.00     13.52 o 
  -8  15   7       33.01       33.89     13.56 o 
  -7  15   7       37.91       49.89     14.32 o 
  -6  15   7        0.97        3.35      8.88 o 
  -5  15   7       78.68       75.17     14.12 o 
  -4  15   7       54.04       66.39     13.11 o 
  -3  15   7      111.26      122.62     13.92 o 
  -2  15   7      130.66      140.76     14.55 o 
  -1  15   7       13.81       15.33      8.45 o 
   0  15   7      485.19      462.59     21.54 o 
   1  15   7      211.40      218.88     16.75 o 
   2  15   7        9.58        5.02      7.60 o 
   3  15   7        5.46       10.25      8.59 o 
   4  15   7      274.65      292.61     20.54 o 
   5  15   7       99.34       94.59     16.02 o 
   6  15   7       65.96       62.05     14.87 o 
   7  15   7       78.43       74.14     16.78 o 
  -9  16   7       39.72       39.66     15.09 o 
  -8  16   7       15.28        8.57     12.04 o 
  -7  16   7        5.82        6.41     11.70 o 
  -6  16   7       19.71       11.05     10.25 o 
  -5  16   7       25.31       33.69     11.22 o 
  -4  16   7      159.43      182.77     17.39 o 
  -3  16   7       64.14       80.91     14.02 o 
  -2  16   7      296.45      308.00     19.47 o 
  -1  16   7       60.08       70.06     12.33 o 
   1  16   7      182.73      167.82     15.66 o 
   2  16   7      138.04      115.52     14.02 o 
   3  16   7       11.58        5.85      9.14 o 
   4  16   7        4.48       11.96      8.86 o 
   5  16   7      122.64      125.87     17.33 o 
   6  16   7      267.00      298.09     22.98 o 
   7  16   7       47.08       46.96     14.75 o 
  -9  17   7        4.97        4.84     12.75 o 
  -8  17   7       14.43       20.70     12.22 o 
  -7  17   7      149.34      181.11     19.73 o 
  -6  17   7        9.56        7.67      9.88 o 
  -5  17   7       23.65       24.49     10.61 o 
  -4  17   7       43.12       57.03     13.35 o 
  -3  17   7       80.88      102.00     15.05 o 
   1  17   7       63.01       67.60     12.71 o 
   2  17   7       39.62       34.01      9.88 o 
   3  17   7        7.58        6.58      7.93 o 
   4  17   7       52.17       65.72     14.71 o 
   5  17   7       68.18       88.54     16.70 o 
   6  17   7       39.57       58.26     14.00 o 
   7  17   7       92.45      124.17     20.42 o 
  -8  18   7       12.85       12.59     12.02 o 
  -7  18   7        2.25       -1.41     10.55 o 
  -6  18   7       10.48        9.56     10.63 o 
  -5  18   7       39.42       57.90     13.94 o 
  -4  18   7      150.25      145.78     15.96 o 
   0  18   7       39.54       31.45     10.23 o 
   1  18   7       97.08      121.65     15.88 o 
   2  18   7      228.90      210.74     17.82 o 
   3  18   7        0.76        7.75      9.70 o 
   4  18   7        5.61        7.00      8.77 o 
   5  18   7       30.92       22.05     11.66 o 
   6  18   7       58.18       78.75     17.25 o 
  -8  19   7       20.00       11.58     12.71 o 
  -7  19   7        4.20        2.48     11.44 o 
  -6  19   7       67.89       47.08     13.07 o 
  -5  19   7        2.18       -3.01      9.46 o 
   0  19   7       27.92       27.98     10.07 o 
   1  19   7      327.82      296.79     20.20 o 
   2  19   7       45.99       32.28     10.71 o 
   3  19   7        8.73       11.88      9.24 o 
   4  19   7       82.48       89.09     15.61 o 
   5  19   7        8.36       13.90     10.91 o 
   6  19   7        3.18        6.98      9.72 o 
  -7  20   7       31.79       35.60     13.70 o 
   1  20   7      179.69      175.57     16.77 o 
   2  20   7       45.44       46.86     11.78 o 
   3  20   7       32.05       49.30     13.23 o 
   4  20   7        7.49        9.08      9.72 o 
   5  20   7       30.62       14.50     11.05 o 
   6  20   7        0.81        1.98      9.92 o 
   2  21   7       27.84       25.03     11.54 o 
   3  21   7       17.61       23.40     11.64 o 
   4  21   7       56.37       45.91     12.87 o 
   5  21   7       27.41       33.55     12.77 o 
   4  22   7        1.21       -8.39      9.16 o 
   5  22   7       18.36       15.13     10.85 o 
  -3 -24   8        2.93        3.26      9.04 o 
  -2 -24   8        7.92        0.39      8.89 o 
  -1 -24   8        0.29       -2.73      8.19 o 
   0 -24   8       27.46        7.25      9.70 o 
   1 -24   8        3.66        5.19     13.30 o 
  -4 -23   8        8.38       11.96      8.91 o 
  -3 -23   8       36.32       23.85      9.74 o 
  -2 -23   8        4.24       -1.71      7.64 o 
  -1 -23   8       34.90       29.33      9.93 o 
   0 -23   8       22.92       14.71      9.61 o 
   1 -23   8       46.62       41.40     11.33 o 
   2 -23   8       32.47       30.51     10.91 o 
  -5 -22   8        0.02       -2.70      8.59 o 
  -4 -22   8       29.97       23.43      9.36 o 
  -3 -22   8        4.10        7.00      8.28 o 
  -2 -22   8       26.41        7.99      8.00 o 
  -1 -22   8      102.49      108.84     13.84 o 
   0 -22   8       46.43       43.28     10.98 o 
   1 -22   8      140.99      163.85     16.75 o 
   2 -22   8       43.26       35.76     12.78 o 
   3 -22   8       18.90       12.46     10.45 o 
  -6 -21   8        4.24       -0.30      7.87 o 
  -5 -21   8        6.74       -4.46      7.63 o 
  -4 -21   8       11.77       16.22      9.09 o 
  -3 -21   8        5.42      -11.27     15.53 o 
  -2 -21   8       30.99       30.34      9.56 o 
  -1 -21   8      118.79      135.75     15.47 o 
   0 -21   8      210.24      220.08     20.31 o 
   1 -21   8        3.96       20.01      9.53 o 
   2 -21   8       59.21       67.33     19.49 o 
   3 -21   8        0.96       -3.27      8.16 o 
   4 -21   8        9.53       12.22      9.82 o 
  -6 -20   8        0.64       -4.84      8.26 o 
  -5 -20   8        1.36        1.69      7.77 o 
  -4 -20   8       67.29       66.85     11.85 o 
  -3 -20   8        3.77       -0.63      6.87 o 
  -2 -20   8       13.26        9.61      8.04 o 
  -1 -20   8       64.24       62.85     15.24 o 
   0 -20   8       83.23       99.34     13.55 o 
   1 -20   8       36.58       44.06     10.84 o 
   2 -20   8       26.30       22.74      9.33 o 
   3 -20   8        8.98        9.52     10.77 o 
   4 -20   8       22.04       33.41     10.93 o 
  -7 -19   8       10.49        5.20      8.41 o 
  -6 -19   8       26.70       35.19      9.94 o 
  -5 -19   8        1.70       -1.50      8.40 o 
  -4 -19   8       20.88       21.32      8.60 o 
  -3 -19   8       22.97       17.51      8.19 o 
  -2 -19   8       28.59       31.96      8.85 o 
  -1 -19   8       47.67       39.62      9.73 o 
   0 -19   8       55.08       80.97     14.05 o 
   1 -19   8       33.70       16.71      8.23 o 
   2 -19   8       10.84        7.48      7.66 o 
   3 -19   8        5.11        3.97     10.75 o 
   4 -19   8       23.08       29.15      9.87 o 
  -7 -18   8        5.87       11.50      8.53 o 
  -6 -18   8        0.01        3.51      8.20 o 
  -5 -18   8       28.93       25.93      9.04 o 
  -4 -18   8       48.35       61.22     14.24 o 
  -3 -18   8        3.37        2.75      6.68 o 
  -2 -18   8       11.94        0.55      6.74 o 
  -1 -18   8      203.70      218.94     22.66 o 
   0 -18   8      140.23      150.91     11.12 o 
   1 -18   8       94.26       88.58     17.03 o 
   2 -18   8        1.41        2.06      7.81 o 
   3 -18   8       11.64        6.67      7.78 o 
   4 -18   8       48.63       58.27     11.30 o 
  -8 -17   8       13.25       13.75      9.14 o 
  -7 -17   8        2.08        1.24      7.49 o 
  -6 -17   8       30.28       18.36      8.02 o 
  -5 -17   8       47.72       63.99     10.91 o 
  -4 -17   8       10.87       10.13      7.39 o 
  -3 -17   8      100.33      113.21     12.90 o 
  -2 -17   8       31.30       37.24      8.88 o 
  -1 -17   8      166.99      165.75     16.08 o 
   0 -17   8      119.84      138.42     10.99 o 
   1 -17   8       13.33        5.04      6.86 o 
   2 -17   8       13.31        3.87      7.21 o 
   3 -17   8       14.69       17.54      8.05 o 
   4 -17   8       34.38        9.52     11.70 o 
   5 -17   8       39.04       60.68     15.63 o 
   6 -17   8        6.10        0.22     12.77 o 
  -8 -16   8        8.81       11.26      9.10 o 
  -7 -16   8        5.24        7.84      7.29 o 
  -6 -16   8       11.93       17.62      8.04 o 
  -5 -16   8       62.08       76.08     11.27 o 
  -4 -16   8       29.00       36.54     12.31 o 
  -3 -16   8        6.37        8.39      5.61 o 
  -2 -16   8        2.62        7.34      5.19 o 
  -1 -16   8        3.31        9.21      5.23 o 
   0 -16   8       10.06       17.05      5.84 o 
   1 -16   8      242.45      232.48     14.90 o 
   2 -16   8       33.29       24.27      8.35 o 
   3 -16   8       40.71       48.02     10.29 o 
   5 -16   8       37.52       44.28     13.76 o 
   6 -16   8       37.47       42.16     14.95 o 
  -8 -15   8        3.46        5.57      9.19 o 
  -7 -15   8        5.48        4.53      8.68 o 
  -6 -15   8        3.69        6.64      6.66 o 
  -5 -15   8       44.92       48.02      9.65 o 
  -4 -15   8       33.31       37.67      7.11 o 
  -3 -15   8       41.15       53.99      7.27 o 
  -2 -15   8       24.58       27.89      6.38 o 
  -1 -15   8       92.49      110.38      9.76 o 
   0 -15   8      647.51      664.03     18.00 o 
   1 -15   8      188.41      195.45     14.69 o 
   2 -15   8      148.14      148.91     14.05 o 
   3 -15   8        2.72        0.65      6.89 o 
   4 -15   8       22.79       20.78     11.32 o 
   5 -15   8      246.33      258.08     22.38 o 
   6 -15   8        0.67        1.05     10.47 o 
  -8 -14   8       13.96       32.17     15.43 o 
  -7 -14   8       44.80       31.06     10.96 o 
  -6 -14   8        0.55        4.95      6.78 o 
  -5 -14   8       27.09       19.08      6.29 o 
  -4 -14   8       64.14       65.69      7.84 o 
  -3 -14   8        0.92       -0.80      4.39 o 
  -2 -14   8        3.42        0.44      4.68 o 
  -1 -14   8      121.01      121.87      9.86 o 
   0 -14   8      404.87      384.58     13.92 o 
   1 -14   8       99.99       98.29      9.21 o 
   2 -14   8       69.13       85.59     11.22 o 
   3 -14   8        1.24       -1.16      6.24 o 
   4 -14   8       92.32      128.24     17.71 o 
   5 -14   8       71.09       75.51     16.08 o 
   6 -14   8       74.45       67.16     15.59 o 
   7 -14   8       34.52       19.59     12.31 o 
  -8 -13   8       24.12       43.53     13.92 o 
  -7 -13   8       18.75        7.57      7.14 o 
  -6 -13   8        2.81        4.68      5.44 o 
  -5 -13   8        7.13        4.22      4.94 o 
  -4 -13   8      111.33      112.97      9.61 o 
  -3 -13   8      119.16      127.25      9.05 o 
  -2 -13   8       22.89       23.44      5.69 o 
  -1 -13   8       56.56       75.25     10.91 o 
   0 -13   8      116.03      125.86      9.50 o 
   1 -13   8       49.91       43.46      6.79 o 
   2 -13   8       33.79       34.92      8.53 o 
   3 -13   8       46.23       31.23      8.30 o 
   4 -13   8       25.82       24.35      9.97 o 
   5 -13   8       58.61       40.57     12.33 o 
   6 -13   8       48.56       44.24     14.06 o 
   7 -13   8       42.54       21.71     12.29 o 
  -8 -12   8        7.44       13.41     12.61 o 
  -7 -12   8       52.71       66.19      8.47 o 
  -6 -12   8        2.71        0.88      4.98 o 
  -5 -12   8      205.73      211.71     10.97 o 
  -4 -12   8        7.68        6.32      4.78 o 
  -3 -12   8      215.20      223.95     10.73 o 
  -2 -12   8      214.48      214.20     10.49 o 
  -1 -12   8      315.95      343.60     12.62 o 
   0 -12   8      253.29      259.71     11.41 o 
   1 -12   8      538.76      552.63     15.91 o 
   2 -12   8       30.58       23.31      7.76 o 
   3 -12   8      125.58      134.45     11.40 o 
   4 -12   8        9.19       11.76      9.82 o 
   5 -12   8        0.13       -5.77      8.67 o 
   6 -12   8       43.25       42.06     14.58 o 
   7 -12   8       28.01       22.19     12.97 o 
  -8 -11   8       41.05       66.37     15.17 o 
  -7 -11   8       23.04       29.48     10.81 o 
  -6 -11   8      177.76      192.92     10.67 o 
  -5 -11   8      168.09      156.74      9.76 o 
  -4 -11   8        6.24        5.00      4.65 o 
  -3 -11   8       17.79       14.19      5.13 o 
  -2 -11   8      133.14      128.35      9.68 o 
  -1 -11   8       33.08       35.40      6.10 o 
   0 -11   8      690.62      703.92     17.19 o 
   1 -11   8       55.02       67.84      7.52 o 
   2 -11   8       14.16        9.44      6.33 o 
   3 -11   8       77.11       86.36     10.01 o 
   4 -11   8       61.51       59.67     13.37 o 
   5 -11   8        1.77        2.20      9.82 o 
   6 -11   8       12.79       27.45     11.84 o 
   7 -11   8        0.20       -7.12     10.07 o 
  -9 -10   8       16.85       25.30     12.91 o 
  -8 -10   8       14.75       17.61     11.88 o 
  -7 -10   8       27.25       25.92      8.28 o 
  -6 -10   8       87.98       99.93      9.30 o 
  -5 -10   8      291.91      282.50     11.80 o 
  -4 -10   8       21.18        6.83      4.98 o 
  -3 -10   8      599.38      634.45     16.22 o 
  -2 -10   8       20.85       11.03      4.48 o 
  -1 -10   8       50.73       52.44      6.61 o 
   0 -10   8      292.37      280.65     11.45 o 
   1 -10   8      360.51      390.82     13.11 o 
   2 -10   8       36.61       36.01      5.43 o 
   3 -10   8       69.91       66.04      8.88 o 
   4 -10   8        7.86        2.95      6.18 o 
   5 -10   8       92.05       90.22     16.64 o 
   6 -10   8       17.65       17.29     11.11 o 
   7 -10   8       16.71       16.94     11.56 o 
   8 -10   8        2.30       -9.10      9.10 o 
 -10  -9   8        8.85       26.99     12.65 o 
  -9  -9   8       31.14       50.39     15.19 o 
  -8  -9   8       53.74       64.43     14.65 o 
  -7  -9   8        0.85       -0.94      5.78 o 
  -6  -9   8       33.53       36.36      9.84 o 
  -5  -9   8      284.93      284.84     11.66 o 
  -4  -9   8       78.25       62.76      7.52 o 
  -3  -9   8      182.21      209.97     10.07 o 
  -2  -9   8       65.68       64.36      6.99 o 
  -1  -9   8      371.80      369.91     12.46 o 
   0  -9   8      336.45      347.73     15.78 o 
   1  -9   8      150.22      149.73      8.97 o 
   2  -9   8       50.31       48.76      6.63 o 
   3  -9   8       48.62       26.97      9.32 o 
   4  -9   8       26.18       24.57      6.86 o 
   5  -9   8      211.34      202.86     24.43 o 
   6  -9   8       10.80       -3.57      8.33 o 
   7  -9   8        5.02       -4.96      9.94 o 
   8  -9   8       31.98       46.21     14.97 o 
 -10  -8   8       19.31       26.67     13.31 o 
  -9  -8   8       82.86       92.78     18.40 o 
  -8  -8   8       31.47       21.64     11.40 o 
  -7  -8   8        7.92        6.95      6.75 o 
  -6  -8   8       19.43       17.23      6.56 o 
  -5  -8   8        6.04        0.58      4.40 o 
  -4  -8   8      122.90      124.79      9.18 o 
  -3  -8   8       63.17       69.73      7.20 o 
  -2  -8   8       76.65       73.48      7.18 o 
  -1  -8   8      134.53      131.85      8.30 o 
   0  -8   8      370.31      356.32     12.30 o 
   1  -8   8      172.63      148.04      8.81 o 
   2  -8   8       46.55       50.83      7.77 o 
   4  -8   8       79.14      112.85     13.56 o 
   5  -8   8      123.20      123.14     14.95 o 
   6  -8   8       45.02       42.20      9.02 o 
   7  -8   8        5.83        5.79     10.63 o 
   8  -8   8        7.50       10.01     13.70 o 
 -10  -7   8        2.91       -7.20      9.99 o 
  -9  -7   8       53.63       50.27     14.12 o 
  -8  -7   8        0.55        1.88      9.80 o 
  -7  -7   8        7.05        8.96      9.74 o 
  -6  -7   8        1.31        0.68      5.64 o 
  -5  -7   8        9.44        4.27      4.37 o 
  -4  -7   8       13.24        9.35      4.48 o 
  -3  -7   8       53.18       53.54      6.53 o 
  -2  -7   8       29.20       23.53      6.92 o 
  -1  -7   8      200.21      220.60      9.81 o 
   0  -7   8      719.52      667.86     15.84 o 
   1  -7   8      282.74      296.94     16.01 o 
   2  -7   8       56.72       56.37      8.40 o 
   4  -7   8       60.02       67.14     12.49 o 
   5  -7   8       17.99       25.96     10.23 o 
   6  -7   8       43.56       33.87     10.53 o 
   7  -7   8       27.96       35.01     10.88 o 
   8  -7   8       12.06       22.85     13.05 o 
 -10  -6   8        2.97        6.82     12.81 o 
  -9  -6   8      101.38      112.35     19.59 o 
  -8  -6   8        8.00       15.23     10.77 o 
  -7  -6   8       34.46       41.96     12.99 o 
  -6  -6   8        4.66       -2.67      5.84 o 
  -5  -6   8      166.05      144.46     14.45 o 
  -4  -6   8        8.30        8.86      4.33 o 
  -3  -6   8       67.39       76.94      7.03 o 
  -2  -6   8       11.05       16.22      4.79 o 
  -1  -6   8      126.14      119.65      7.59 o 
   0  -6   8      832.94      836.57     17.26 o 
   1  -6   8     1075.96     1006.25     37.81 o 
   2  -6   8      146.57      136.43     15.23 o 
   4  -6   8       55.44       70.16     12.93 o 
   5  -6   8       23.98       37.80     10.99 o 
   6  -6   8        6.73       11.28      8.86 o 
   7  -6   8       47.36       49.42     13.43 o 
   8  -6   8        7.79       10.71      8.16 o 
 -10  -5   8       32.77       12.49     12.45 o 
  -9  -5   8       15.15       11.84     10.55 o 
  -8  -5   8       11.17       14.91     10.43 o 
  -7  -5   8       96.62      122.21     17.91 o 
  -6  -5   8       68.60       85.86     15.37 o 
  -5  -5   8       15.53        2.63      4.98 o 
  -4  -5   8        4.16        4.46      4.06 o 
  -3  -5   8        2.86        2.01      3.62 o 
  -2  -5   8       53.26       55.95      6.30 o 
  -1  -5   8       19.71       23.69      4.74 o 
   0  -5   8     2253.76     2211.28     27.04 o 
   1  -5   8       69.13       61.97     12.97 o 
   2  -5   8       23.74       32.84     10.67 o 
   4  -5   8      119.91      111.95     15.31 o 
   5  -5   8      124.05      125.08     14.67 o 
   6  -5   8       30.08       32.76     11.03 o 
   7  -5   8       11.58       10.59      9.92 o 
   8  -5   8        6.63       -9.74      9.74 o 
 -10  -4   8       89.87      126.61     21.77 o 
  -9  -4   8       27.87       21.36     12.67 o 
  -8  -4   8        0.93       -4.12      8.35 o 
  -7  -4   8        8.32        2.08      7.95 o 
  -6  -4   8       37.32       16.82      9.34 o 
  -5  -4   8      129.45       98.24     10.19 o 
  -4  -4   8        4.52        5.24      3.79 o 
  -3  -4   8      486.88      524.83     16.35 o 
  -2  -4   8       39.36       35.84      5.25 o 
  -1  -4   8      197.33      187.68     10.41 o 
   0  -4   8      866.35      807.18     30.49 o 
   1  -4   8      488.92      539.54     26.10 o 
   2  -4   8       76.02       67.84     12.89 o 
   4  -4   8        2.70        1.73      6.54 o 
   5  -4   8      155.36      170.46     16.44 o 
   6  -4   8        3.71       -1.09      8.67 o 
   7  -4   8        0.41       -5.41      9.00 o 
   8  -4   8        2.06        5.55     11.03 o 
 -10  -3   8       16.69       19.14     12.61 o 
  -9  -3   8       54.40       80.29     16.58 o 
  -8  -3   8       29.58       24.01     10.51 o 
  -7  -3   8        7.66       21.08     10.45 o 
  -6  -3   8        1.62        1.27      8.07 o 
  -5  -3   8       34.59       47.23      8.03 o 
  -4  -3   8       17.92       17.86      7.30 o 
  -3  -3   8       85.79       87.60      7.83 o 
  -2  -3   8       10.34        9.60      3.95 o 
  -1  -3   8        5.27       10.91      5.08 o 
   0  -3   8      152.09      199.58     16.71 o 
   1  -3   8      177.32      160.08     16.48 o 
   2  -3   8      503.06      429.74     23.64 o 
   3  -3   8      175.51      160.18     15.60 o 
   4  -3   8       10.80       13.19      8.11 o 
   5  -3   8       89.45       99.42     15.17 o 
   6  -3   8        0.62        1.23      8.55 o 
   7  -3   8        0.27       -1.13      7.83 o 
   8  -3   8        4.79       13.72     11.09 o 
 -10  -2   8      141.29      169.93     20.78 o 
  -9  -2   8       23.46       16.56     12.08 o 
  -8  -2   8        0.44       -4.22      8.13 o 
  -7  -2   8       13.34       18.44     10.33 o 
  -6  -2   8       28.59       12.33      8.92 o 
  -5  -2   8        4.55        3.89      8.09 o 
  -4  -2   8        0.32        5.86      4.71 o 
  -3  -2   8      162.25      164.16      7.98 o 
  -2  -2   8       37.31       35.60      6.34 o 
  -1  -2   8      986.28      990.54     33.75 o 
   0  -2   8     1149.28     1197.20     37.45 o 
   1  -2   8      103.87      122.90     15.05 o 
   2  -2   8       77.64       69.84     12.53 o 
   3  -2   8       53.91       62.50     12.61 o 
   4  -2   8       17.95        5.06      7.38 o 
   5  -2   8      163.16      135.15     15.29 o 
   6  -2   8       18.40       38.17     11.96 o 
   7  -2   8        8.03       17.49     10.27 o 
   8  -2   8        5.30        3.45      9.10 o 
 -10  -1   8        1.62       -2.46     11.58 o 
  -9  -1   8       20.53       11.26     10.65 o 
  -8  -1   8        3.99       16.54     10.83 o 
  -7  -1   8       43.05       44.16     12.93 o 
  -6  -1   8        6.67        1.73      7.18 o 
  -5  -1   8        9.25       -7.08      7.08 o 
  -4  -1   8        3.73       -2.74      5.16 o 
  -3  -1   8        5.32       -0.38      6.60 o 
  -2  -1   8      120.98      128.72      9.26 o 
  -1  -1   8     1191.68     1285.85     38.45 o 
   0  -1   8     3095.43     3065.99     59.54 o 
   1  -1   8       51.30       60.76     12.51 o 
   2  -1   8        8.15        4.86      7.22 o 
   3  -1   8      293.30      299.98     19.59 o 
   4  -1   8        6.19       12.14      8.03 o 
   5  -1   8       84.77       48.01     11.10 o 
   6  -1   8       56.40       61.79     13.94 o 
   7  -1   8       10.33       20.09     10.87 o 
   8  -1   8        1.20        6.72      9.30 o 
 -10   0   8       69.77       60.32     16.02 o 
  -9   0   8        1.23        7.87     10.87 o 
  -8   0   8        0.38       -7.95      8.51 o 
  -7   0   8       11.32        5.24      8.39 o 
  -6   0   8        7.60       -4.34      7.24 o 
  -5   0   8       14.92       13.76      9.12 o 
  -4   0   8        5.12       -2.04      6.25 o 
  -3   0   8       28.11       10.85      7.91 o 
  -2   0   8      123.74      126.48     16.00 o 
  -1   0   8       19.45       34.25     10.05 o 
   0   0   8      371.07      365.61     21.88 o 
   1   0   8      947.02      840.88     31.26 o 
   2   0   8        4.89        2.16      6.72 o 
   3   0   8       26.78       16.14      8.33 o 
   4   0   8       65.89       92.13     14.32 o 
   5   0   8       12.92       13.72      9.14 o 
   6   0   8        1.87        8.37      9.40 o 
   7   0   8       12.70        1.51      8.94 o 
   8   0   8       50.33       71.75     14.77 o 
 -10   1   8        1.68       13.80     11.62 o 
  -9   1   8       21.31       27.76     12.91 o 
  -8   1   8        3.96       17.41     11.18 o 
  -7   1   8       41.81       42.08     13.31 o 
  -6   1   8        6.59        6.35      8.35 o 
  -5   1   8        9.28        0.32      8.53 o 
  -4   1   8        3.42        0.32      6.11 o 
  -3   1   8        5.42       -2.80      6.80 o 
  -2   1   8      121.24      128.66     14.14 o 
  -1   1   8     1190.21     1335.98     40.26 o 
   0   1   8     3069.82     3128.06     60.57 o 
   1   1   8       51.08       52.89     11.28 o 
   2   1   8        8.09       -2.76      7.06 o 
   3   1   8      292.66      307.14     20.36 o 
   4   1   8        6.02        7.79      8.01 o 
   5   1   8       83.71       96.77     15.88 o 
   6   1   8       56.57       65.82     13.25 o 
   7   1   8        9.22       10.49      8.86 o 
   8   1   8        1.23        7.04      9.44 o 
 -10   2   8      142.00      164.72     20.46 o 
  -9   2   8       22.88        7.79     10.73 o 
  -8   2   8        0.53        1.21      9.14 o 
  -7   2   8       14.54        7.36      9.52 o 
  -6   2   8       28.56       27.21     11.58 o 
  -5   2   8        4.83       -6.13      6.13 o 
  -4   2   8        0.38       -2.30      7.62 o 
  -3   2   8      161.13      159.11     15.35 o 
  -2   2   8       36.77       38.09     10.71 o 
  -1   2   8      987.09      964.28     33.14 o 
   0   2   8     1167.91     1208.05     37.39 o 
   1   2   8      104.12      113.68     13.68 o 
   2   2   8       76.84       72.00     12.27 o 
   3   2   8       54.38       49.40     11.32 o 
   4   2   8       18.21       20.09      9.90 o 
   5   2   8      166.30      135.52     16.20 o 
   6   2   8       17.81       30.14     10.95 o 
   7   2   8        8.64        9.04     10.63 o 
   8   2   8        5.21       -1.98      8.67 o 
 -10   3   8       16.26       30.64     15.71 o 
  -9   3   8       53.96       79.74     18.44 o 
  -8   3   8       29.90       54.04     14.16 o 
  -7   3   8        7.54        5.99      9.18 o 
  -6   3   8        1.71       -2.84      7.87 o 
  -5   3   8       33.56       36.29     10.75 o 
  -4   3   8       18.09        1.13      7.20 o 
  -3   3   8       85.25       87.68     13.27 o 
  -2   3   8       10.93       16.76      8.01 o 
  -1   3   8        5.67       10.29      7.87 o 
   0   3   8      147.94      174.26     15.84 o 
   1   3   8      177.05      169.98     15.70 o 
   2   3   8      502.24      549.63     25.03 o 
   3   3   8      175.02      151.19     11.00 o 
   4   3   8       10.42        7.60      7.81 o 
   5   3   8       89.06       78.39     13.88 o 
   6   3   8        0.46       -2.82      6.58 o 
   7   3   8        0.16       -1.17      7.69 o 
   8   3   8        4.89        3.19      9.52 o 
 -10   4   8       90.97      113.74     20.68 o 
  -9   4   8       28.45       15.13     11.64 o 
  -8   4   8        0.80       -2.66      8.59 o 
  -7   4   8        6.86       -0.12      8.79 o 
  -6   4   8       36.73        9.56     10.01 o 
  -5   4   8      128.16      101.36     15.21 o 
  -4   4   8        4.45       12.00      8.55 o 
  -3   4   8      488.30      532.66     25.31 o 
  -2   4   8       39.35       34.31     10.13 o 
  -1   4   8      197.13      170.13     15.50 o 
   0   4   8      851.14      822.19     30.15 o 
   1   4   8      489.06      508.52     24.50 o 
   2   4   8       75.48       64.09     12.00 o 
   3   4   8       47.18       46.49      8.08 o 
   4   4   8        3.61       -0.54      6.25 o 
   5   4   8      153.60      145.42     19.15 o 
   6   4   8        3.70        0.20      7.18 o 
   7   4   8        0.34       -2.16      7.26 o 
   8   4   8        2.06       -6.39      9.38 o 
 -10   5   8       32.16       17.45     13.17 o 
  -9   5   8       14.34       24.87     12.61 o 
  -8   5   8       11.60       10.55     10.43 o 
  -7   5   8       98.45       78.72     14.57 o 
  -6   5   8       69.05       44.56     12.06 o 
  -5   5   8       18.18        7.85      8.71 o 
  -4   5   8        4.42        9.78      8.45 o 
  -3   5   8        2.84       -6.31      6.31 o 
  -2   5   8       52.55       55.90     12.10 o 
  -1   5   8       20.77       33.75      9.16 o 
   0   5   8     2274.83     2162.74     48.59 o 
   1   5   8       68.95       67.64     12.97 o 
   2   5   8       24.63       17.25      8.47 o 
   3   5   8      180.63      171.83     11.48 o 
   4   5   8      116.85      114.65     16.38 o 
   5   5   8      125.50       79.04     13.90 o 
   6   5   8       30.69       23.80      9.58 o 
   7   5   8       12.34        7.32      8.75 o 
   8   5   8        6.46        7.44     10.81 o 
 -10   6   8        3.59        4.80     13.35 o 
  -9   6   8      102.79       94.45     18.68 o 
  -8   6   8        7.57       15.96     10.35 o 
  -7   6   8       32.83       24.61     10.63 o 
  -6   6   8        4.39       -6.05      6.05 o 
  -5   6   8      164.21      118.25     14.57 o 
  -4   6   8        8.26        6.80      7.71 o 
  -3   6   8       66.84       65.81     12.41 o 
  -2   6   8       11.00       -0.81      7.12 o 
  -1   6   8      125.81      141.69     14.16 o 
   0   6   8      828.08      819.03     30.09 o 
   1   6   8     1074.26     1061.97     34.28 o 
   2   6   8      142.15      145.26     14.67 o 
   3   6   8       83.97       92.51     11.11 o 
   4   6   8       57.36       52.89     12.14 o 
   5   6   8       22.71       21.16      9.58 o 
   6   6   8        6.90        2.97      8.43 o 
   7   6   8       47.37       42.89     12.77 o 
   8   6   8        7.57        6.74     10.67 o 
 -10   7   8        2.76        5.81     10.91 o 
  -9   7   8       52.19       68.33     18.26 o 
  -8   7   8        0.60       -4.68      8.47 o 
  -7   7   8        6.76        8.53      9.18 o 
  -6   7   8        1.29       -0.06      8.17 o 
  -5   7   8        8.28       14.40      8.82 o 
  -4   7   8       13.80       15.47      8.94 o
[truncated: 85,552 more chars]
